# Supplementary material for: Metal–ligand cooperativity enables zero-valent metal transfer
Source: Chem Sci. 2025 Jan 22;16(9):3888–94. doi: 10.1039/d4sc07938h (PMC11777705; doi:10.1039/d4sc07938h)
Supplement: SC-016-D4SC07938H-s002 [file SC-016-D4SC07938H-s002.cif]

# Supplementary Information (SI) for Chemical Science.
# This journal is © The Royal Society of Chemistry 2025

####################################################################### 
# 
# This file contains crystal structure data downloaded from the 
# Cambridge Structural Database (CSD) hosted by the Cambridge 
# Crystallographic Data Centre (CCDC).
# 
# Full information about CCDC data access policies and citation 
# guidelines are available at http://www.ccdc.cam.ac.uk/access/V1 
# 
# Audit and citation data items may have been added by the CCDC. 
# Please retain this information to preserve the provenance of 
# this file and to allow appropriate attribution of the data. 
# 
#######################################################################

data_nava2305
_database_code_depnum_ccdc_archive 'CCDC 2347342'
loop_
_audit_author_name
_audit_author_address
'Martin-Louis Riu'
;University of California, Los Angeles
United States of America
;
_audit_update_record             
;
2024-04-10 deposited with the CCDC.	2025-01-16 downloaded from the CCDC.
;
_audit_creation_method           
;FinalCif V136 by Daniel Kratzert, Freiburg 2024, 
https://dkratzert.de/finalcif.html
;
_shelx_SHELXL_version_number     2018/3
_chemical_name_systematic        ?
_chemical_name_common            ?
_chemical_formula_sum            'C2.95 H5.90 In0.10 N0.29 O0.38'
_chemical_formula_moiety         ?
_chemical_formula_weight         62.44
_chemical_melting_point          ?
_space_group_crystal_system      triclinic
_space_group_IT_number           2
_space_group_name_H-M_alt        'P -1'
_space_group_name_Hall           '-P 1'
_shelx_space_group_comment       
;
The symmetry employed for this shelxl refinement is uniquely defined
by the following loop, which should always be used as a source of
symmetry information in preference to the above space-group names.
They are only intended as comments.
;

loop_
_space_group_symop_operation_xyz
'x, y, z'
'-x, -y, -z'

_cell_length_a                   11.9190(3)
_cell_length_b                   12.4961(3)
_cell_length_c                   13.0349(3)
_cell_angle_alpha                61.5040(10)
_cell_angle_beta                 89.2340(10)
_cell_angle_gamma                89.8010(10)
_cell_volume                     1706.07(7)
_cell_formula_units_Z            21
_cell_measurement_temperature    100(2)
_cell_measurement_reflns_used    9945
_cell_measurement_theta_min      3.86
_cell_measurement_theta_max      70.11
_exptl_crystal_description       block
_exptl_crystal_colour            yellow
_exptl_crystal_recrystallization_method ?
_exptl_crystal_density_meas      'not measured'
_exptl_crystal_density_method    .
_exptl_crystal_density_diffrn    1.276
_exptl_crystal_F_000             700
_exptl_crystal_size_max          0.487
_exptl_crystal_size_mid          0.271
_exptl_crystal_size_min          0.221
_exptl_absorpt_coefficient_mu    5.810
_exptl_absorpt_correction_type   multi-scan
_exptl_absorpt_correction_T_min  0.5338
_exptl_absorpt_correction_T_max  0.7533
_exptl_absorpt_process_details   'SADABS (Herbst-Irmer et al., 2015)'
_exptl_absorpt_special_details   ?
_shelx_estimated_absorpt_T_min   0.164
_shelx_estimated_absorpt_T_max   0.360
_exptl_transmission_factor_min   0.5338
_exptl_transmission_factor_max   0.7533
_exptl_special_details           ?
_diffrn_ambient_temperature      100
_diffrn_ambient_environment      N2
_diffrn_radiation_type           CuK\a
_diffrn_radiation_wavelength     1.54178
_diffrn_radiation_monochromator  ?
_diffrn_measurement_ambient_temperature_device_make 'Oxford Cryostream 700'
_diffrn_radiation_probe          x-ray
_diffrn_source                   'sealed X-ray tube'
_diffrn_source_type              ?
_diffrn_source_voltage           ?
_diffrn_source_current           ?
_diffrn_detector                 'CCD Plate'
_diffrn_detector_type            'Bruker Apex 2 CCD'
_diffrn_detector_area_resol_mean 8.3
_diffrn_measurement_device       'three-circle diffractometer'
_diffrn_measurement_device_type  'Bruker Apex-II CCD'
_diffrn_measurement_method       '\f and \w scans'
_diffrn_measurement_specimen_support 'MiTeGen Micromount'
_diffrn_reflns_number            42260
_diffrn_reflns_av_unetI/netI     0.0183
_diffrn_reflns_av_R_equivalents  0.0307
_diffrn_reflns_theta_min         3.709
_diffrn_reflns_theta_max         70.126
_diffrn_reflns_theta_full        67.679
_diffrn_reflns_limit_h_min       -14
_diffrn_reflns_limit_h_max       14
_diffrn_reflns_limit_k_min       -15
_diffrn_reflns_limit_k_max       15
_diffrn_reflns_limit_l_min       -15
_diffrn_reflns_limit_l_max       15
_diffrn_measured_fraction_theta_max 0.964
_diffrn_measured_fraction_theta_full 0.967
_diffrn_reflns_Laue_measured_fraction_max 0.964
_diffrn_reflns_Laue_measured_fraction_full 0.967
_diffrn_reflns_point_group_measured_fraction_max 0.964
_diffrn_reflns_point_group_measured_fraction_full 0.967
_reflns_number_total             6251
_reflns_number_gt                6071
_reflns_threshold_expression     'I > 2\s(I)'
_reflns_Friedel_coverage         0.000
_reflns_Friedel_fraction_max     .
_reflns_Friedel_fraction_full    .
_reflns_special_details          
;
 Reflections were merged by SHELXL according to the crystal
 class for the calculation of statistics and refinement.
 
 _reflns_Friedel_fraction is defined as the number of unique
 Friedel pairs measured divided by the number that would be
 possible theoretically, ignoring centric projections and
 systematic absences.
;
_computing_data_collection       'Bruker APEX2'
_computing_cell_refinement       'Bruker SAINT'
_computing_data_reduction        'Bruker SAINT'
_computing_structure_solution    'SHELXT 2014/4 (Sheldrick, 2014)'
_computing_structure_refinement  'SHELXL-2018/3 (Sheldrick, 2018)'
_computing_molecular_graphics    ?
_computing_publication_material  ?
_refine_special_details          ?
_refine_ls_structure_factor_coef Fsqd
_refine_ls_matrix_type           full
_refine_ls_weighting_scheme      calc
_refine_ls_weighting_details     
'w=1/[\s^2^(Fo^2^)+(0.1000P)^2^] where P=(Fo^2^+2Fc^2^)/3'
_atom_sites_solution_primary     direct
_atom_sites_solution_secondary   ?
_atom_sites_solution_hydrogens   geom
_refine_ls_hydrogen_treatment    constr
_refine_ls_number_reflns         6251
_refine_ls_number_parameters     514
_refine_ls_number_restraints     771
_refine_ls_R_factor_all          0.0280
_refine_ls_R_factor_gt           0.0272
_refine_ls_wR_factor_ref         0.1067
_refine_ls_wR_factor_gt          0.1050
_refine_ls_goodness_of_fit_ref   1.012
_refine_ls_restrained_S_all      0.964
_refine_ls_shift/su_max          0.002
_refine_ls_shift/su_mean         0.000
_refine_diff_density_max         1.159
_refine_diff_density_min         -1.294
_refine_diff_density_rms         0.059
_refine_ls_extinction_method     none
_refine_ls_extinction_coef       .

loop_
_atom_type_symbol
_atom_type_description
_atom_type_scat_dispersion_real
_atom_type_scat_dispersion_imag
_atom_type_scat_source
C C 0.0181 0.0091 'International Tables Vol C Tables 4.2.6.8 and 6.1.1.4'
N N 0.0311 0.0180 'International Tables Vol C Tables 4.2.6.8 and 6.1.1.4'
O O 0.0492 0.0322 'International Tables Vol C Tables 4.2.6.8 and 6.1.1.4'
In In 0.0822 5.0449 'International Tables Vol C Tables 4.2.6.8 and 6.1.1.4'
H H 0.0000 0.0000 'International Tables Vol C Tables 4.2.6.8 and 6.1.1.4'

_geom_special_details            
;
 All esds (except the esd in the dihedral angle between two l.s. planes)
 are estimated using the full covariance matrix.  The cell esds are taken
 into account individually in the estimation of esds in distances, angles
 and torsion angles; correlations between esds in cell parameters are only
 used when they are defined by crystal symmetry.  An approximate (isotropic)
 treatment of cell esds is used for estimating esds involving l.s. planes.
;

loop_
_atom_site_label
_atom_site_type_symbol
_atom_site_fract_x
_atom_site_fract_y
_atom_site_fract_z
_atom_site_U_iso_or_equiv
_atom_site_adp_type
_atom_site_occupancy
_atom_site_site_symmetry_order
_atom_site_calc_flag
_atom_site_refinement_flags_posn
_atom_site_refinement_flags_adp
_atom_site_refinement_flags_occupancy
_atom_site_disorder_assembly
_atom_site_disorder_group
In1 In 0.65070(2) 0.66713(2) 0.69250(2) 0.02568(9) Uani 1 1 d . . . . .
O1 O 0.6576(3) 0.7194(3) 0.8153(3) 0.0295(7) Uani 0.791(9) 1 d D U P A 1
N1 N 0.7619(4) 0.7892(4) 0.7941(4) 0.0256(9) Uani 0.791(9) 1 d D U P A 1
C1 C 0.8381(5) 0.7145(4) 0.8915(4) 0.0300(9) Uani 0.791(9) 1 d D U P A 1
C2 C 0.7874(5) 0.6639(4) 1.0160(3) 0.0397(11) Uani 0.791(9) 1 d D U P A 1
H2A H 0.708697 0.641734 1.015763 0.059 Uiso 0.791(9) 1 calc R U P A 1
H2B H 0.792128 0.726223 1.041085 0.059 Uiso 0.791(9) 1 calc R U P A 1
H2C H 0.829439 0.591682 1.069997 0.059 Uiso 0.791(9) 1 calc R U P A 1
C3 C 0.8741(5) 0.6059(4) 0.8740(4) 0.0331(10) Uani 0.791(9) 1 d D U P A 1
H3A H 0.904058 0.635883 0.794531 0.050 Uiso 0.791(9) 1 calc R U P A 1
H3B H 0.809126 0.553273 0.885774 0.050 Uiso 0.791(9) 1 calc R U P A 1
H3C H 0.932166 0.559396 0.930408 0.050 Uiso 0.791(9) 1 calc R U P A 1
C4 C 0.9435(5) 0.7912(4) 0.8774(5) 0.0352(11) Uani 0.791(9) 1 d D U P A 1
H4A H 0.991905 0.746415 0.945976 0.042 Uiso 0.791(9) 1 calc R U P A 1
H4B H 0.986179 0.802222 0.807303 0.042 Uiso 0.791(9) 1 calc R U P A 1
C5 C 0.9166(6) 0.9163(6) 0.8654(7) 0.0412(15) Uani 0.791(9) 1 d D U P A 1
H5A H 0.880558 0.906825 0.938212 0.049 Uiso 0.791(9) 1 calc R U P A 1
H5B H 0.986592 0.963898 0.851811 0.049 Uiso 0.791(9) 1 calc R U P A 1
C6 C 0.8393(5) 0.9816(5) 0.7651(5) 0.0319(12) Uani 0.791(9) 1 d D U P A 1
H6A H 0.879248 0.996985 0.692271 0.038 Uiso 0.791(9) 1 calc R U P A 1
H6B H 0.820315 1.061631 0.759021 0.038 Uiso 0.791(9) 1 calc R U P A 1
C7 C 0.7299(5) 0.9127(4) 0.7746(4) 0.0282(10) Uani 0.791(9) 1 d D U P A 1
C8 C 0.6504(4) 0.9139(4) 0.8682(4) 0.0354(10) Uani 0.791(9) 1 d D U P A 1
H8A H 0.618651 0.995550 0.839504 0.053 Uiso 0.791(9) 1 calc R U P A 1
H8B H 0.692391 0.892054 0.939653 0.053 Uiso 0.791(9) 1 calc R U P A 1
H8C H 0.589666 0.854969 0.885105 0.053 Uiso 0.791(9) 1 calc R U P A 1
C9 C 0.6711(4) 0.9765(4) 0.6570(4) 0.0353(10) Uani 0.791(9) 1 d D U P A 1
H9A H 0.716583 0.968431 0.597910 0.053 Uiso 0.791(9) 1 calc R U P A 1
H9B H 0.661554 1.062923 0.633960 0.053 Uiso 0.791(9) 1 calc R U P A 1
H9C H 0.597379 0.938967 0.663796 0.053 Uiso 0.791(9) 1 calc R U P A 1
O1A O 0.6938(12) 0.6824(13) 0.8444(12) 0.027(3) Uani 0.209(9) 1 d D U P A 2
N1A N 0.7925(12) 0.7607(12) 0.8159(14) 0.016(3) Uani 0.209(9) 1 d D U P A 2
C1A C 0.8834(14) 0.6902(13) 0.8959(10) 0.021(3) Uani 0.209(9) 1 d D U P A 2
C2A C 0.8552(18) 0.6248(12) 1.0286(9) 0.037(4) Uani 0.209(9) 1 d D U P A 2
H2AA H 0.861938 0.682750 1.058941 0.056 Uiso 0.209(9) 1 calc R U P A 2
H2AB H 0.907527 0.557347 1.069440 0.056 Uiso 0.209(9) 1 calc R U P A 2
H2AC H 0.778281 0.593103 1.041331 0.056 Uiso 0.209(9) 1 calc R U P A 2
C3A C 0.9180(14) 0.5908(14) 0.8652(14) 0.025(3) Uani 0.209(9) 1 d D U P A 2
H3AA H 0.933206 0.627421 0.781066 0.037 Uiso 0.209(9) 1 calc R U P A 2
H3AB H 0.857105 0.531016 0.886686 0.037 Uiso 0.209(9) 1 calc R U P A 2
H3AC H 0.985702 0.550137 0.908016 0.037 Uiso 0.209(9) 1 calc R U P A 2
C4A C 0.9837(14) 0.7740(14) 0.8740(17) 0.026(3) Uani 0.209(9) 1 d D U P A 2
H4AA H 1.041991 0.729630 0.932624 0.031 Uiso 0.209(9) 1 calc R U P A 2
H4AB H 1.016207 0.797725 0.795778 0.031 Uiso 0.209(9) 1 calc R U P A 2
C5A C 0.9505(17) 0.8881(17) 0.8812(19) 0.027(4) Uani 0.209(9) 1 d D U P A 2
H5AA H 0.921614 0.865498 0.960513 0.033 Uiso 0.209(9) 1 calc R U P A 2
H5AB H 1.016660 0.941647 0.865076 0.033 Uiso 0.209(9) 1 calc R U P A 2
C6A C 0.8630(15) 0.9525(15) 0.7945(18) 0.023(3) Uani 0.209(9) 1 d D U P A 2
H6AA H 0.894054 0.976948 0.715504 0.027 Uiso 0.209(9) 1 calc R U P A 2
H6AB H 0.842426 1.027620 0.797758 0.027 Uiso 0.209(9) 1 calc R U P A 2
C7A C 0.7561(12) 0.8756(14) 0.8133(14) 0.022(3) Uani 0.209(9) 1 d D U P A 2
C8A C 0.6945(13) 0.8599(17) 0.9271(16) 0.041(4) Uani 0.209(9) 1 d D U P A 2
H8AA H 0.654373 0.935012 0.910064 0.061 Uiso 0.209(9) 1 calc R U P A 2
H8AB H 0.749886 0.842708 0.987912 0.061 Uiso 0.209(9) 1 calc R U P A 2
H8AC H 0.640994 0.792193 0.954232 0.061 Uiso 0.209(9) 1 calc R U P A 2
C9A C 0.6791(14) 0.9444(17) 0.711(2) 0.039(4) Uani 0.209(9) 1 d D U P A 2
H9AA H 0.718955 0.963297 0.638394 0.058 Uiso 0.209(9) 1 calc R U P A 2
H9AB H 0.655279 1.020289 0.709849 0.058 Uiso 0.209(9) 1 calc R U P A 2
H9AC H 0.613000 0.894282 0.719676 0.058 Uiso 0.209(9) 1 calc R U P A 2
O2 O 0.67842(14) 0.80494(15) 0.53023(14) 0.0279(3) Uani 1 1 d . . . . .
N2 N 0.74429(15) 0.75568(17) 0.46647(16) 0.0226(4) Uani 1 1 d . . . . .
C10 C 0.84958(19) 0.8290(2) 0.42518(19) 0.0239(4) Uani 1 1 d . . . . .
C11 C 0.8323(2) 0.9686(2) 0.3568(2) 0.0322(5) Uani 1 1 d . . . . .
H11A H 0.807755 0.991733 0.277500 0.048 Uiso 1 1 calc R U . . .
H11B H 0.903194 1.010000 0.353012 0.048 Uiso 1 1 calc R U . . .
H11C H 0.775138 0.992550 0.396618 0.048 Uiso 1 1 calc R U . . .
C12 C 0.91782(19) 0.8014(2) 0.5338(2) 0.0270(5) Uani 1 1 d . . . . .
H12A H 0.990637 0.842871 0.509832 0.041 Uiso 1 1 calc R U . . .
H12B H 0.929528 0.713402 0.579453 0.041 Uiso 1 1 calc R U . . .
H12C H 0.876948 0.830412 0.581460 0.041 Uiso 1 1 calc R U . . .
C13 C 0.9151(2) 0.7823(2) 0.3530(2) 0.0279(5) Uani 1 1 d . . . . .
H13A H 0.982463 0.833970 0.318811 0.033 Uiso 1 1 calc R U . . .
H13B H 0.940898 0.698396 0.405463 0.033 Uiso 1 1 calc R U . . .
C14 C 0.8472(2) 0.7817(3) 0.2550(2) 0.0338(5) Uani 1 1 d . . . . .
H14A H 0.827821 0.866134 0.197073 0.041 Uiso 1 1 calc R U . . .
H14B H 0.892070 0.745462 0.214976 0.041 Uiso 1 1 calc R U . . .
C15 C 0.7408(2) 0.7077(2) 0.3066(2) 0.0288(5) Uani 1 1 d . . . . .
H15A H 0.761403 0.621780 0.358459 0.035 Uiso 1 1 calc R U . . .
H15B H 0.695302 0.710121 0.242533 0.035 Uiso 1 1 calc R U . . .
C16 C 0.6693(2) 0.7532(2) 0.3761(2) 0.0263(5) Uani 1 1 d . . . . .
C17 C 0.5780(2) 0.6587(2) 0.4431(2) 0.0321(5) Uani 1 1 d . . . . .
H17A H 0.522829 0.693583 0.475142 0.048 Uiso 1 1 calc R U . . .
H17B H 0.611947 0.586580 0.506929 0.048 Uiso 1 1 calc R U . . .
H17C H 0.540573 0.635565 0.390037 0.048 Uiso 1 1 calc R U . . .
C18 C 0.6118(2) 0.8747(2) 0.2948(2) 0.0383(6) Uani 1 1 d . . . . .
H18A H 0.666061 0.929375 0.236196 0.058 Uiso 1 1 calc R U . . .
H18B H 0.583626 0.912549 0.340808 0.058 Uiso 1 1 calc R U . . .
H18C H 0.549009 0.859512 0.255562 0.058 Uiso 1 1 calc R U . . .
O3 O 0.64114(14) 0.49399(14) 0.72086(14) 0.0262(3) Uani 1 1 d . . . . .
N3 N 0.71321(17) 0.40868(17) 0.81348(16) 0.0244(4) Uani 1 1 d . . . . .
C19 C 0.78760(19) 0.3525(2) 0.75946(19) 0.0237(4) Uani 1 1 d . . . . .
C20 C 0.7278(2) 0.3019(2) 0.6878(2) 0.0272(5) Uani 1 1 d . . . . .
H20A H 0.674758 0.362482 0.634757 0.041 Uiso 1 1 calc R U . . .
H20B H 0.687174 0.227247 0.740659 0.041 Uiso 1 1 calc R U . . .
H20C H 0.783470 0.283640 0.642334 0.041 Uiso 1 1 calc R U . . .
C21 C 0.8680(2) 0.4525(2) 0.6772(2) 0.0289(5) Uani 1 1 d . . . . .
H21A H 0.826270 0.514145 0.611006 0.043 Uiso 1 1 calc R U . . .
H21B H 0.925931 0.417064 0.648657 0.043 Uiso 1 1 calc R U . . .
H21C H 0.903430 0.490523 0.719309 0.043 Uiso 1 1 calc R U . . .
C22 C 0.8560(2) 0.2533(2) 0.8573(2) 0.0325(5) Uani 1 1 d . . . . .
H22A H 0.909445 0.292281 0.886916 0.039 Uiso 1 1 calc R U . . .
H22B H 0.900306 0.209119 0.824710 0.039 Uiso 1 1 calc R U . . .
C23 C 0.7838(3) 0.1614(2) 0.9596(2) 0.0409(7) Uani 1 1 d . . . . .
H23A H 0.735975 0.114906 0.933189 0.049 Uiso 1 1 calc R U . . .
H23B H 0.832731 0.103155 1.022379 0.049 Uiso 1 1 calc R U . . .
C24 C 0.7107(3) 0.2295(2) 1.0059(2) 0.0415(7) Uani 1 1 d . . . . .
H24A H 0.759458 0.269140 1.038852 0.050 Uiso 1 1 calc R U . . .
H24B H 0.662075 0.170229 1.069913 0.050 Uiso 1 1 calc R U . . .
C25 C 0.6368(2) 0.3263(2) 0.9120(2) 0.0320(5) Uani 1 1 d . . . . .
C26 C 0.5412(2) 0.2678(3) 0.8766(3) 0.0398(6) Uani 1 1 d . . . . .
H26A H 0.515933 0.325245 0.798006 0.060 Uiso 1 1 calc R U . . .
H26B H 0.478358 0.247455 0.932087 0.060 Uiso 1 1 calc R U . . .
H26C H 0.568667 0.193447 0.877200 0.060 Uiso 1 1 calc R U . . .
C27 C 0.5832(3) 0.4038(3) 0.9615(2) 0.0410(7) Uani 1 1 d . . . . .
H27A H 0.642261 0.444654 0.981787 0.062 Uiso 1 1 calc R U . . .
H27B H 0.538965 0.351445 1.031622 0.062 Uiso 1 1 calc R U . . .
H27C H 0.534267 0.465025 0.902954 0.062 Uiso 1 1 calc R U . . .
O4 O 0.4625(9) 0.6774(11) 0.7018(15) 0.031(2) Uani 0.64(3) 1 d D U P A 1
C28 C 0.3869(8) 0.5773(7) 0.7194(13) 0.051(3) Uani 0.64(3) 1 d D U P A 1
H28A H 0.420820 0.527493 0.686686 0.061 Uiso 0.64(3) 1 calc R U P A 1
H28B H 0.371414 0.524207 0.803599 0.061 Uiso 0.64(3) 1 calc R U P A 1
C29 C 0.2832(10) 0.6343(10) 0.6584(13) 0.074(3) Uani 0.64(3) 1 d D U P A 1
H29A H 0.219179 0.576709 0.684126 0.089 Uiso 0.64(3) 1 calc R U P A 1
H29B H 0.292261 0.673316 0.572463 0.089 Uiso 0.64(3) 1 calc R U P A 1
C30 C 0.2740(8) 0.7263(10) 0.7025(14) 0.073(3) Uani 0.64(3) 1 d D U P A 1
H30A H 0.251870 0.686509 0.786071 0.087 Uiso 0.64(3) 1 calc R U P A 1
H30B H 0.218835 0.790438 0.657011 0.087 Uiso 0.64(3) 1 calc R U P A 1
C31 C 0.3979(9) 0.7811(9) 0.6832(9) 0.049(2) Uani 0.64(3) 1 d D U P A 1
H31A H 0.409041 0.849271 0.603166 0.059 Uiso 0.64(3) 1 calc R U P A 1
H31B H 0.415708 0.808983 0.740601 0.059 Uiso 0.64(3) 1 calc R U P A 1
O4A O 0.4607(15) 0.676(2) 0.681(3) 0.028(4) Uani 0.36(3) 1 d D U P A 2
C28A C 0.3830(12) 0.5880(15) 0.6782(14) 0.033(3) Uani 0.36(3) 1 d D U P A 2
H28C H 0.411131 0.561764 0.621925 0.040 Uiso 0.36(3) 1 calc R U P A 2
H28D H 0.379280 0.515378 0.756353 0.040 Uiso 0.36(3) 1 calc R U P A 2
C29A C 0.2738(11) 0.6376(15) 0.6456(10) 0.037(3) Uani 0.36(3) 1 d D U P A 2
H29C H 0.216396 0.581754 0.700460 0.044 Uiso 0.36(3) 1 calc R U P A 2
H29D H 0.256499 0.652902 0.565695 0.044 Uiso 0.36(3) 1 calc R U P A 2
C30A C 0.2775(16) 0.7537(19) 0.651(3) 0.088(6) Uani 0.36(3) 1 d D U P A 2
H30C H 0.238166 0.744192 0.722479 0.105 Uiso 0.36(3) 1 calc R U P A 2
H30D H 0.240581 0.819478 0.582283 0.105 Uiso 0.36(3) 1 calc R U P A 2
C31A C 0.4024(16) 0.7849(16) 0.653(2) 0.056(5) Uani 0.36(3) 1 d D U P A 2
H31C H 0.427055 0.851172 0.576344 0.067 Uiso 0.36(3) 1 calc R U P A 2
H31D H 0.415189 0.810731 0.713240 0.067 Uiso 0.36(3) 1 calc R U P A 2

loop_
_atom_site_aniso_label
_atom_site_aniso_U_11
_atom_site_aniso_U_22
_atom_site_aniso_U_33
_atom_site_aniso_U_23
_atom_site_aniso_U_13
_atom_site_aniso_U_12
In1 0.02556(13) 0.02313(13) 0.03236(13) -0.01676(9) 0.01323(8) -0.00966(8)
O1 0.0382(19) 0.0242(15) 0.0267(15) -0.0127(12) 0.0061(12) -0.0119(12)
N1 0.032(2) 0.0199(18) 0.0243(16) -0.0103(14) 0.0059(14) -0.0081(14)
C1 0.038(3) 0.0265(18) 0.0263(18) -0.0128(14) 0.0066(18) -0.0071(16)
C2 0.057(3) 0.038(2) 0.0211(15) -0.0119(14) 0.0054(16) -0.014(2)
C3 0.042(3) 0.0280(19) 0.0281(18) -0.0121(14) -0.004(2) 0.0024(19)
C4 0.037(3) 0.037(2) 0.0315(18) -0.0167(16) 0.000(2) -0.004(2)
C5 0.053(4) 0.036(3) 0.041(3) -0.024(3) 0.008(3) -0.018(2)
C6 0.039(3) 0.023(2) 0.033(3) -0.013(2) 0.012(2) -0.0108(19)
C7 0.038(3) 0.020(2) 0.027(2) -0.0120(16) 0.0126(17) -0.0074(16)
C8 0.043(2) 0.0341(19) 0.0370(19) -0.0233(17) 0.0159(18) -0.0117(16)
C9 0.049(2) 0.025(2) 0.032(2) -0.0134(17) 0.0099(19) -0.0037(16)
O1A 0.029(6) 0.032(6) 0.026(6) -0.019(5) 0.015(4) -0.024(5)
N1A 0.013(5) 0.012(5) 0.026(6) -0.013(4) 0.007(4) -0.006(4)
C1A 0.024(6) 0.034(6) 0.008(4) -0.013(4) 0.007(4) -0.001(5)
C2A 0.070(12) 0.028(6) 0.018(5) -0.014(4) 0.016(6) -0.016(7)
C3A 0.023(8) 0.028(6) 0.027(6) -0.017(5) 0.004(6) 0.001(5)
C4A 0.020(7) 0.035(6) 0.030(6) -0.021(5) 0.000(6) -0.005(5)
C5A 0.036(8) 0.031(7) 0.017(6) -0.013(6) 0.001(6) -0.013(6)
C6A 0.029(7) 0.013(7) 0.027(9) -0.011(6) 0.006(5) -0.007(5)
C7A 0.021(5) 0.022(6) 0.029(7) -0.017(5) 0.009(5) 0.001(4)
C8A 0.039(8) 0.052(9) 0.056(9) -0.046(8) 0.031(7) -0.022(7)
C9A 0.032(7) 0.036(9) 0.058(10) -0.030(8) -0.010(8) 0.017(6)
O2 0.0296(8) 0.0234(8) 0.0323(8) -0.0148(7) 0.0119(7) -0.0050(6)
N2 0.0188(9) 0.0242(9) 0.0290(9) -0.0163(8) 0.0059(7) -0.0021(7)
C10 0.0265(11) 0.0191(11) 0.0250(10) -0.0097(9) 0.0047(9) -0.0070(8)
C11 0.0384(14) 0.0196(11) 0.0340(12) -0.0091(9) 0.0074(10) -0.0082(9)
C12 0.0253(11) 0.0286(12) 0.0278(11) -0.0139(9) 0.0037(9) -0.0072(9)
C13 0.0241(11) 0.0308(12) 0.0324(11) -0.0183(10) 0.0098(10) -0.0097(9)
C14 0.0368(14) 0.0396(14) 0.0298(12) -0.0207(11) 0.0089(11) -0.0110(11)
C15 0.0307(12) 0.0297(12) 0.0302(11) -0.0177(10) 0.0014(10) -0.0054(9)
C16 0.0235(11) 0.0268(11) 0.0292(11) -0.0137(9) 0.0005(9) -0.0023(9)
C17 0.0230(12) 0.0348(14) 0.0419(13) -0.0210(11) 0.0017(11) -0.0068(10)
C18 0.0367(14) 0.0308(13) 0.0441(14) -0.0149(11) -0.0099(12) 0.0032(11)
O3 0.0264(8) 0.0228(8) 0.0306(8) -0.0138(7) 0.0053(7) -0.0041(6)
N3 0.0306(10) 0.0200(9) 0.0232(8) -0.0109(7) 0.0075(8) -0.0060(7)
C19 0.0254(11) 0.0236(11) 0.0242(10) -0.0132(9) 0.0047(9) -0.0039(9)
C20 0.0308(12) 0.0266(11) 0.0279(10) -0.0161(9) 0.0037(9) -0.0020(9)
C21 0.0257(12) 0.0275(12) 0.0352(12) -0.0165(10) 0.0095(10) -0.0041(9)
C22 0.0418(14) 0.0264(12) 0.0307(11) -0.0146(10) -0.0067(11) 0.0040(10)
C23 0.068(2) 0.0225(12) 0.0277(12) -0.0078(10) -0.0037(13) 0.0004(12)
C24 0.075(2) 0.0275(13) 0.0213(11) -0.0108(10) 0.0083(12) -0.0075(13)
C25 0.0444(14) 0.0257(12) 0.0268(11) -0.0136(10) 0.0152(10) -0.0148(10)
C26 0.0451(15) 0.0383(14) 0.0442(14) -0.0267(12) 0.0235(12) -0.0226(12)
C27 0.0591(18) 0.0347(14) 0.0347(13) -0.0214(12) 0.0255(13) -0.0187(13)
O4 0.028(3) 0.025(3) 0.039(5) -0.015(2) 0.016(2) -0.0021(18)
C28 0.033(3) 0.028(3) 0.077(6) -0.014(4) 0.022(4) -0.0115(19)
C29 0.054(5) 0.049(5) 0.123(9) -0.043(5) -0.018(5) -0.013(4)
C30 0.050(3) 0.060(5) 0.129(8) -0.061(5) -0.027(5) 0.019(3)
C31 0.062(4) 0.042(3) 0.046(4) -0.023(3) -0.007(3) 0.026(3)
O4A 0.027(4) 0.027(4) 0.044(10) -0.028(5) 0.011(4) -0.010(3)
C28A 0.024(4) 0.046(6) 0.045(6) -0.035(5) 0.017(4) -0.013(4)
C29A 0.034(5) 0.055(6) 0.020(4) -0.016(4) -0.003(3) -0.014(4)
C30A 0.062(7) 0.058(8) 0.138(14) -0.042(9) -0.035(9) 0.007(6)
C31A 0.056(7) 0.039(6) 0.094(12) -0.048(7) -0.040(7) 0.009(4)

loop_
_geom_bond_atom_site_label_1
_geom_bond_atom_site_label_2
_geom_bond_distance
_geom_bond_site_symmetry_2
_geom_bond_publ_flag
In1 O1 1.999(3) . ?
In1 O2 2.0145(16) . ?
In1 O3 2.0170(16) . ?
In1 O1A 2.147(12) . ?
In1 O4 2.251(10) . ?
In1 O4A 2.271(17) . ?
O1 N1 1.467(4) . ?
N1 C1 1.484(5) . ?
N1 C7 1.489(5) . ?
C1 C4 1.538(6) . ?
C1 C3 1.539(6) . ?
C1 C2 1.548(5) . ?
C2 H2A 0.9800 . ?
C2 H2B 0.9800 . ?
C2 H2C 0.9800 . ?
C3 H3A 0.9800 . ?
C3 H3B 0.9800 . ?
C3 H3C 0.9800 . ?
C4 C5 1.529(6) . ?
C4 H4A 0.9900 . ?
C4 H4B 0.9900 . ?
C5 C6 1.494(7) . ?
C5 H5A 0.9900 . ?
C5 H5B 0.9900 . ?
C6 C7 1.536(5) . ?
C6 H6A 0.9900 . ?
C6 H6B 0.9900 . ?
C7 C9 1.528(6) . ?
C7 C8 1.541(5) . ?
C8 H8A 0.9800 . ?
C8 H8B 0.9800 . ?
C8 H8C 0.9800 . ?
C9 H9A 0.9800 . ?
C9 H9B 0.9800 . ?
C9 H9C 0.9800 . ?
O1A N1A 1.459(12) . ?
N1A C1A 1.478(14) . ?
N1A C7A 1.483(13) . ?
C1A C4A 1.524(14) . ?
C1A C3A 1.531(14) . ?
C1A C2A 1.553(12) . ?
C2A H2AA 0.9800 . ?
C2A H2AB 0.9800 . ?
C2A H2AC 0.9800 . ?
C3A H3AA 0.9800 . ?
C3A H3AB 0.9800 . ?
C3A H3AC 0.9800 . ?
C4A C5A 1.523(15) . ?
C4A H4AA 0.9900 . ?
C4A H4AB 0.9900 . ?
C5A C6A 1.473(16) . ?
C5A H5AA 0.9900 . ?
C5A H5AB 0.9900 . ?
C6A C7A 1.543(14) . ?
C6A H6AA 0.9900 . ?
C6A H6AB 0.9900 . ?
C7A C9A 1.511(16) . ?
C7A C8A 1.572(13) . ?
C8A H8AA 0.9800 . ?
C8A H8AB 0.9800 . ?
C8A H8AC 0.9800 . ?
C9A H9AA 0.9800 . ?
C9A H9AB 0.9800 . ?
C9A H9AC 0.9800 . ?
O2 N2 1.468(2) . ?
N2 C10 1.491(3) . ?
N2 C16 1.500(3) . ?
C10 C13 1.529(3) . ?
C10 C12 1.532(3) . ?
C10 C11 1.549(3) . ?
C11 H11A 0.9800 . ?
C11 H11B 0.9800 . ?
C11 H11C 0.9800 . ?
C12 H12A 0.9800 . ?
C12 H12B 0.9800 . ?
C12 H12C 0.9800 . ?
C13 C14 1.524(3) . ?
C13 H13A 0.9900 . ?
C13 H13B 0.9900 . ?
C14 C15 1.520(3) . ?
C14 H14A 0.9900 . ?
C14 H14B 0.9900 . ?
C15 C16 1.528(3) . ?
C15 H15A 0.9900 . ?
C15 H15B 0.9900 . ?
C16 C17 1.530(3) . ?
C16 C18 1.542(3) . ?
C17 H17A 0.9800 . ?
C17 H17B 0.9800 . ?
C17 H17C 0.9800 . ?
C18 H18A 0.9800 . ?
C18 H18B 0.9800 . ?
C18 H18C 0.9800 . ?
O3 N3 1.458(2) . ?
N3 C19 1.491(3) . ?
N3 C25 1.501(3) . ?
C19 C21 1.527(3) . ?
C19 C22 1.530(3) . ?
C19 C20 1.538(3) . ?
C20 H20A 0.9800 . ?
C20 H20B 0.9800 . ?
C20 H20C 0.9800 . ?
C21 H21A 0.9800 . ?
C21 H21B 0.9800 . ?
C21 H21C 0.9800 . ?
C22 C23 1.534(4) . ?
C22 H22A 0.9900 . ?
C22 H22B 0.9900 . ?
C23 C24 1.523(4) . ?
C23 H23A 0.9900 . ?
C23 H23B 0.9900 . ?
C24 C25 1.532(4) . ?
C24 H24A 0.9900 . ?
C24 H24B 0.9900 . ?
C25 C27 1.531(4) . ?
C25 C26 1.545(4) . ?
C26 H26A 0.9800 . ?
C26 H26B 0.9800 . ?
C26 H26C 0.9800 . ?
C27 H27A 0.9800 . ?
C27 H27B 0.9800 . ?
C27 H27C 0.9800 . ?
O4 C31 1.425(7) . ?
O4 C28 1.469(8) . ?
C28 C29 1.464(10) . ?
C28 H28A 0.9900 . ?
C28 H28B 0.9900 . ?
C29 C30 1.514(10) . ?
C29 H29A 0.9900 . ?
C29 H29B 0.9900 . ?
C30 C31 1.596(10) . ?
C30 H30A 0.9900 . ?
C30 H30B 0.9900 . ?
C31 H31A 0.9900 . ?
C31 H31B 0.9900 . ?
O4A C31A 1.410(13) . ?
O4A C28A 1.456(12) . ?
C28A C29A 1.420(13) . ?
C28A H28C 0.9900 . ?
C28A H28D 0.9900 . ?
C29A C30A 1.488(14) . ?
C29A H29C 0.9900 . ?
C29A H29D 0.9900 . ?
C30A C31A 1.544(14) . ?
C30A H30C 0.9900 . ?
C30A H30D 0.9900 . ?
C31A H31C 0.9900 . ?
C31A H31D 0.9900 . ?

loop_
_geom_angle_atom_site_label_1
_geom_angle_atom_site_label_2
_geom_angle_atom_site_label_3
_geom_angle
_geom_angle_site_symmetry_1
_geom_angle_site_symmetry_3
_geom_angle_publ_flag
O1 In1 O2 112.97(11) . . ?
O1 In1 O3 126.01(11) . . ?
O2 In1 O3 120.40(7) . . ?
O2 In1 O1A 121.5(3) . . ?
O3 In1 O1A 113.9(4) . . ?
O1 In1 O4 87.8(4) . . ?
O2 In1 O4 99.6(4) . . ?
O3 In1 O4 90.9(3) . . ?
O2 In1 O4A 95.3(7) . . ?
O3 In1 O4A 88.3(5) . . ?
O1A In1 O4A 106.8(8) . . ?
N1 O1 In1 106.6(3) . . ?
O1 N1 C1 106.9(3) . . ?
O1 N1 C7 106.9(3) . . ?
C1 N1 C7 118.9(3) . . ?
N1 C1 C4 107.7(3) . . ?
N1 C1 C3 106.4(3) . . ?
C4 C1 C3 107.6(4) . . ?
N1 C1 C2 116.0(4) . . ?
C4 C1 C2 110.7(3) . . ?
C3 C1 C2 108.1(3) . . ?
C1 C2 H2A 109.5 . . ?
C1 C2 H2B 109.5 . . ?
H2A C2 H2B 109.5 . . ?
C1 C2 H2C 109.5 . . ?
H2A C2 H2C 109.5 . . ?
H2B C2 H2C 109.5 . . ?
C1 C3 H3A 109.5 . . ?
C1 C3 H3B 109.5 . . ?
H3A C3 H3B 109.5 . . ?
C1 C3 H3C 109.5 . . ?
H3A C3 H3C 109.5 . . ?
H3B C3 H3C 109.5 . . ?
C5 C4 C1 113.0(4) . . ?
C5 C4 H4A 109.0 . . ?
C1 C4 H4A 109.0 . . ?
C5 C4 H4B 109.0 . . ?
C1 C4 H4B 109.0 . . ?
H4A C4 H4B 107.8 . . ?
C6 C5 C4 108.9(4) . . ?
C6 C5 H5A 109.9 . . ?
C4 C5 H5A 109.9 . . ?
C6 C5 H5B 109.9 . . ?
C4 C5 H5B 109.9 . . ?
H5A C5 H5B 108.3 . . ?
C5 C6 C7 114.3(4) . . ?
C5 C6 H6A 108.7 . . ?
C7 C6 H6A 108.7 . . ?
C5 C6 H6B 108.7 . . ?
C7 C6 H6B 108.7 . . ?
H6A C6 H6B 107.6 . . ?
N1 C7 C9 107.1(3) . . ?
N1 C7 C6 107.0(4) . . ?
C9 C7 C6 108.4(3) . . ?
N1 C7 C8 114.8(3) . . ?
C9 C7 C8 108.2(4) . . ?
C6 C7 C8 111.1(4) . . ?
C7 C8 H8A 109.5 . . ?
C7 C8 H8B 109.5 . . ?
H8A C8 H8B 109.5 . . ?
C7 C8 H8C 109.5 . . ?
H8A C8 H8C 109.5 . . ?
H8B C8 H8C 109.5 . . ?
C7 C9 H9A 109.5 . . ?
C7 C9 H9B 109.5 . . ?
H9A C9 H9B 109.5 . . ?
C7 C9 H9C 109.5 . . ?
H9A C9 H9C 109.5 . . ?
H9B C9 H9C 109.5 . . ?
N1A O1A In1 108.2(8) . . ?
O1A N1A C1A 108.3(10) . . ?
O1A N1A C7A 107.3(10) . . ?
C1A N1A C7A 118.4(11) . . ?
N1A C1A C4A 108.9(10) . . ?
N1A C1A C3A 107.2(10) . . ?
C4A C1A C3A 108.4(11) . . ?
N1A C1A C2A 117.1(12) . . ?
C4A C1A C2A 108.5(11) . . ?
C3A C1A C2A 106.5(11) . . ?
C1A C2A H2AA 109.5 . . ?
C1A C2A H2AB 109.5 . . ?
H2AA C2A H2AB 109.5 . . ?
C1A C2A H2AC 109.5 . . ?
H2AA C2A H2AC 109.5 . . ?
H2AB C2A H2AC 109.5 . . ?
C1A C3A H3AA 109.5 . . ?
C1A C3A H3AB 109.5 . . ?
H3AA C3A H3AB 109.5 . . ?
C1A C3A H3AC 109.5 . . ?
H3AA C3A H3AC 109.5 . . ?
H3AB C3A H3AC 109.5 . . ?
C5A C4A C1A 111.5(12) . . ?
C5A C4A H4AA 109.3 . . ?
C1A C4A H4AA 109.3 . . ?
C5A C4A H4AB 109.3 . . ?
C1A C4A H4AB 109.3 . . ?
H4AA C4A H4AB 108.0 . . ?
C6A C5A C4A 108.8(13) . . ?
C6A C5A H5AA 109.9 . . ?
C4A C5A H5AA 109.9 . . ?
C6A C5A H5AB 109.9 . . ?
C4A C5A H5AB 109.9 . . ?
H5AA C5A H5AB 108.3 . . ?
C5A C6A C7A 113.5(13) . . ?
C5A C6A H6AA 108.9 . . ?
C7A C6A H6AA 108.9 . . ?
C5A C6A H6AB 108.9 . . ?
C7A C6A H6AB 108.9 . . ?
H6AA C6A H6AB 107.7 . . ?
N1A C7A C9A 109.7(10) . . ?
N1A C7A C6A 106.7(11) . . ?
C9A C7A C6A 108.7(12) . . ?
N1A C7A C8A 115.2(11) . . ?
C9A C7A C8A 108.1(12) . . ?
C6A C7A C8A 108.2(12) . . ?
C7A C8A H8AA 109.5 . . ?
C7A C8A H8AB 109.5 . . ?
H8AA C8A H8AB 109.5 . . ?
C7A C8A H8AC 109.5 . . ?
H8AA C8A H8AC 109.5 . . ?
H8AB C8A H8AC 109.5 . . ?
C7A C9A H9AA 109.5 . . ?
C7A C9A H9AB 109.5 . . ?
H9AA C9A H9AB 109.5 . . ?
C7A C9A H9AC 109.5 . . ?
H9AA C9A H9AC 109.5 . . ?
H9AB C9A H9AC 109.5 . . ?
N2 O2 In1 107.19(12) . . ?
O2 N2 C10 107.10(16) . . ?
O2 N2 C16 107.29(16) . . ?
C10 N2 C16 117.69(17) . . ?
N2 C10 C13 107.05(18) . . ?
N2 C10 C12 107.04(18) . . ?
C13 C10 C12 108.23(19) . . ?
N2 C10 C11 115.00(19) . . ?
C13 C10 C11 111.7(2) . . ?
C12 C10 C11 107.49(19) . . ?
C10 C11 H11A 109.5 . . ?
C10 C11 H11B 109.5 . . ?
H11A C11 H11B 109.5 . . ?
C10 C11 H11C 109.5 . . ?
H11A C11 H11C 109.5 . . ?
H11B C11 H11C 109.5 . . ?
C10 C12 H12A 109.5 . . ?
C10 C12 H12B 109.5 . . ?
H12A C12 H12B 109.5 . . ?
C10 C12 H12C 109.5 . . ?
H12A C12 H12C 109.5 . . ?
H12B C12 H12C 109.5 . . ?
C14 C13 C10 113.6(2) . . ?
C14 C13 H13A 108.9 . . ?
C10 C13 H13A 108.9 . . ?
C14 C13 H13B 108.9 . . ?
C10 C13 H13B 108.9 . . ?
H13A C13 H13B 107.7 . . ?
C15 C14 C13 109.0(2) . . ?
C15 C14 H14A 109.9 . . ?
C13 C14 H14A 109.9 . . ?
C15 C14 H14B 109.9 . . ?
C13 C14 H14B 109.9 . . ?
H14A C14 H14B 108.3 . . ?
C14 C15 C16 113.4(2) . . ?
C14 C15 H15A 108.9 . . ?
C16 C15 H15A 108.9 . . ?
C14 C15 H15B 108.9 . . ?
C16 C15 H15B 108.9 . . ?
H15A C15 H15B 107.7 . . ?
N2 C16 C15 106.61(18) . . ?
N2 C16 C17 106.25(19) . . ?
C15 C16 C17 108.8(2) . . ?
N2 C16 C18 115.5(2) . . ?
C15 C16 C18 111.2(2) . . ?
C17 C16 C18 108.2(2) . . ?
C16 C17 H17A 109.5 . . ?
C16 C17 H17B 109.5 . . ?
H17A C17 H17B 109.5 . . ?
C16 C17 H17C 109.5 . . ?
H17A C17 H17C 109.5 . . ?
H17B C17 H17C 109.5 . . ?
C16 C18 H18A 109.5 . . ?
C16 C18 H18B 109.5 . . ?
H18A C18 H18B 109.5 . . ?
C16 C18 H18C 109.5 . . ?
H18A C18 H18C 109.5 . . ?
H18B C18 H18C 109.5 . . ?
N3 O3 In1 114.45(12) . . ?
O3 N3 C19 106.41(16) . . ?
O3 N3 C25 106.44(18) . . ?
C19 N3 C25 118.00(18) . . ?
N3 C19 C21 106.50(18) . . ?
N3 C19 C22 107.50(18) . . ?
C21 C19 C22 108.4(2) . . ?
N3 C19 C20 115.59(18) . . ?
C21 C19 C20 107.67(18) . . ?
C22 C19 C20 110.93(19) . . ?
C19 C20 H20A 109.5 . . ?
C19 C20 H20B 109.5 . . ?
H20A C20 H20B 109.5 . . ?
C19 C20 H20C 109.5 . . ?
H20A C20 H20C 109.5 . . ?
H20B C20 H20C 109.5 . . ?
C19 C21 H21A 109.5 . . ?
C19 C21 H21B 109.5 . . ?
H21A C21 H21B 109.5 . . ?
C19 C21 H21C 109.5 . . ?
H21A C21 H21C 109.5 . . ?
H21B C21 H21C 109.5 . . ?
C19 C22 C23 113.5(2) . . ?
C19 C22 H22A 108.9 . . ?
C23 C22 H22A 108.9 . . ?
C19 C22 H22B 108.9 . . ?
C23 C22 H22B 108.9 . . ?
H22A C22 H22B 107.7 . . ?
C24 C23 C22 109.2(2) . . ?
C24 C23 H23A 109.8 . . ?
C22 C23 H23A 109.8 . . ?
C24 C23 H23B 109.8 . . ?
C22 C23 H23B 109.8 . . ?
H23A C23 H23B 108.3 . . ?
C23 C24 C25 113.0(2) . . ?
C23 C24 H24A 109.0 . . ?
C25 C24 H24A 109.0 . . ?
C23 C24 H24B 109.0 . . ?
C25 C24 H24B 109.0 . . ?
H24A C24 H24B 107.8 . . ?
N3 C25 C27 106.94(19) . . ?
N3 C25 C24 107.0(2) . . ?
C27 C25 C24 108.6(2) . . ?
N3 C25 C26 114.7(2) . . ?
C27 C25 C26 107.9(2) . . ?
C24 C25 C26 111.5(2) . . ?
C25 C26 H26A 109.5 . . ?
C25 C26 H26B 109.5 . . ?
H26A C26 H26B 109.5 . . ?
C25 C26 H26C 109.5 . . ?
H26A C26 H26C 109.5 . . ?
H26B C26 H26C 109.5 . . ?
C25 C27 H27A 109.5 . . ?
C25 C27 H27B 109.5 . . ?
H27A C27 H27B 109.5 . . ?
C25 C27 H27C 109.5 . . ?
H27A C27 H27C 109.5 . . ?
H27B C27 H27C 109.5 . . ?
C31 O4 C28 109.4(7) . . ?
C31 O4 In1 126.8(7) . . ?
C28 O4 In1 123.7(7) . . ?
C29 C28 O4 106.3(7) . . ?
C29 C28 H28A 110.5 . . ?
O4 C28 H28A 110.5 . . ?
C29 C28 H28B 110.5 . . ?
O4 C28 H28B 110.5 . . ?
H28A C28 H28B 108.7 . . ?
C28 C29 C30 96.3(8) . . ?
C28 C29 H29A 112.5 . . ?
C30 C29 H29A 112.5 . . ?
C28 C29 H29B 112.5 . . ?
C30 C29 H29B 112.5 . . ?
H29A C29 H29B 110.0 . . ?
C29 C30 C31 103.1(7) . . ?
C29 C30 H30A 111.1 . . ?
C31 C30 H30A 111.1 . . ?
C29 C30 H30B 111.1 . . ?
C31 C30 H30B 111.1 . . ?
H30A C30 H30B 109.1 . . ?
O4 C31 C30 100.7(7) . . ?
O4 C31 H31A 111.6 . . ?
C30 C31 H31A 111.6 . . ?
O4 C31 H31B 111.6 . . ?
C30 C31 H31B 111.6 . . ?
H31A C31 H31B 109.4 . . ?
C31A O4A C28A 109.2(11) . . ?
C31A O4A In1 121.4(11) . . ?
C28A O4A In1 128.6(12) . . ?
C29A C28A O4A 111.5(11) . . ?
C29A C28A H28C 109.3 . . ?
O4A C28A H28C 109.3 . . ?
C29A C28A H28D 109.3 . . ?
O4A C28A H28D 109.3 . . ?
H28C C28A H28D 108.0 . . ?
C28A C29A C30A 104.5(10) . . ?
C28A C29A H29C 110.8 . . ?
C30A C29A H29C 110.8 . . ?
C28A C29A H29D 110.8 . . ?
C30A C29A H29D 110.8 . . ?
H29C C29A H29D 108.9 . . ?
C29A C30A C31A 107.1(11) . . ?
C29A C30A H30C 110.3 . . ?
C31A C30A H30C 110.3 . . ?
C29A C30A H30D 110.3 . . ?
C31A C30A H30D 110.3 . . ?
H30C C30A H30D 108.5 . . ?
O4A C31A C30A 105.0(10) . . ?
O4A C31A H31C 110.7 . . ?
C30A C31A H31C 110.7 . . ?
O4A C31A H31D 110.7 . . ?
C30A C31A H31D 110.7 . . ?
H31C C31A H31D 108.8 . . ?

_shelx_res_file                  
;
TITL cu_nava2305_0m_a.res in P-1
    cu_nava2305_0m_a.res
    created by SHELXL-2018/3 at 14:38:59 on 07-Sep-2023
REM Old TITL cu_nava2305_0m in P-1
REM SHELXT solution in P-1
REM R1 0.125,  Rweak 0.013,  Alpha 0.052,  Orientation as input
REM Formula found by SHELXT:  C32 N2 O4 In
CELL  1.54178  11.9190  12.4961  13.0349   61.504   89.234   89.801
ZERR   21.000   0.0003   0.0003   0.0003    0.001    0.001    0.001
LATT  1
SFAC C N O IN H
UNIT 62 6 8 2 124
TEMP -173.000
SIZE 0.221 0.271 0.487
L.S. 10
BOND $H
LIST 4
FMAP 2
PLAN 20
SIMU O1 > C9A
SIMU O4 > C31A
RIGU O1 > C9A
RIGU O4 > C31A
ACTA
WGHT    0.100000
FVAR       0.53058   0.79062   0.64189
IN1   4    0.650697    0.667134    0.692505    11.00000    0.02556    0.02313 =
         0.03236   -0.01676    0.01323   -0.00966
REM TEMPO 1
PART 1
O1    3    0.657623    0.719399    0.815313    21.00000    0.03823    0.02416 =
         0.02670   -0.01271    0.00611   -0.01187
N1    2    0.761925    0.789213    0.794091    21.00000    0.03217    0.01986 =
         0.02427   -0.01025    0.00590   -0.00813
C1    1    0.838112    0.714510    0.891476    21.00000    0.03755    0.02647 =
         0.02627   -0.01283    0.00664   -0.00705
C2    1    0.787447    0.663894    1.016003    21.00000    0.05738    0.03775 =
         0.02113   -0.01191    0.00545   -0.01361
AFIX 137
H2A   5    0.708697    0.641734    1.015763    21.00000   -1.50000
H2B   5    0.792128    0.726223    1.041085    21.00000   -1.50000
H2C   5    0.829439    0.591682    1.069997    21.00000   -1.50000
AFIX   0
C3    1    0.874135    0.605909    0.873957    21.00000    0.04184    0.02801 =
         0.02810   -0.01213   -0.00374    0.00241
AFIX 137
H3A   5    0.904058    0.635883    0.794531    21.00000   -1.50000
H3B   5    0.809126    0.553273    0.885774    21.00000   -1.50000
H3C   5    0.932166    0.559396    0.930408    21.00000   -1.50000
AFIX   0
C4    1    0.943485    0.791214    0.877366    21.00000    0.03734    0.03721 =
         0.03147   -0.01673   -0.00013   -0.00386
AFIX  23
H4A   5    0.991905    0.746415    0.945976    21.00000   -1.20000
H4B   5    0.986179    0.802222    0.807303    21.00000   -1.20000
AFIX   0
C5    1    0.916567    0.916340    0.865435    21.00000    0.05345    0.03578 =
         0.04085   -0.02358    0.00756   -0.01761
AFIX  23
H5A   5    0.880558    0.906825    0.938212    21.00000   -1.20000
H5B   5    0.986592    0.963898    0.851811    21.00000   -1.20000
AFIX   0
C6    1    0.839274    0.981621    0.765118    21.00000    0.03911    0.02285 =
         0.03274   -0.01277    0.01231   -0.01078
AFIX  23
H6A   5    0.879248    0.996985    0.692271    21.00000   -1.20000
H6B   5    0.820315    1.061631    0.759021    21.00000   -1.20000
AFIX   0
C7    1    0.729873    0.912725    0.774578    21.00000    0.03826    0.01957 =
         0.02744   -0.01197    0.01258   -0.00737
C8    1    0.650415    0.913934    0.868231    21.00000    0.04252    0.03411 =
         0.03704   -0.02334    0.01591   -0.01172
AFIX 137
H8A   5    0.618651    0.995550    0.839504    21.00000   -1.50000
H8B   5    0.692391    0.892054    0.939653    21.00000   -1.50000
H8C   5    0.589666    0.854969    0.885105    21.00000   -1.50000
AFIX   0
C9    1    0.671078    0.976475    0.657026    21.00000    0.04916    0.02464 =
         0.03170   -0.01336    0.00992   -0.00367
AFIX 137
H9A   5    0.716583    0.968431    0.597910    21.00000   -1.50000
H9B   5    0.661554    1.062923    0.633960    21.00000   -1.50000
H9C   5    0.597379    0.938967    0.663796    21.00000   -1.50000
AFIX   0
SAME O1 > C9
PART 2
O1A   3    0.693801    0.682393    0.844422   -21.00000    0.02893    0.03208 =
         0.02561   -0.01939    0.01495   -0.02416
N1A   2    0.792495    0.760717    0.815888   -21.00000    0.01309    0.01209 =
         0.02648   -0.01347    0.00687   -0.00553
C1A   1    0.883362    0.690211    0.895911   -21.00000    0.02392    0.03395 =
         0.00849   -0.01334    0.00731   -0.00129
C2A   1    0.855178    0.624822    1.028648   -21.00000    0.06970    0.02779 =
         0.01795   -0.01444    0.01627   -0.01644
AFIX 137
H2AA  5    0.861938    0.682750    1.058941   -21.00000   -1.50000
H2AB  5    0.907527    0.557347    1.069440   -21.00000   -1.50000
H2AC  5    0.778281    0.593103    1.041331   -21.00000   -1.50000
AFIX   0
C3A   1    0.917955    0.590751    0.865153   -21.00000    0.02328    0.02800 =
         0.02735   -0.01741    0.00414    0.00142
AFIX 137
H3AA  5    0.933206    0.627421    0.781066   -21.00000   -1.50000
H3AB  5    0.857105    0.531016    0.886686   -21.00000   -1.50000
H3AC  5    0.985702    0.550137    0.908016   -21.00000   -1.50000
AFIX   0
C4A   1    0.983734    0.773991    0.874045   -21.00000    0.01961    0.03486 =
         0.03009   -0.02062   -0.00019   -0.00480
AFIX  23
H4AA  5    1.041991    0.729630    0.932624   -21.00000   -1.20000
H4AB  5    1.016207    0.797725    0.795778   -21.00000   -1.20000
AFIX   0
C5A   1    0.950463    0.888062    0.881177   -21.00000    0.03614    0.03103 =
         0.01707   -0.01302    0.00075   -0.01340
AFIX  23
H5AA  5    0.921614    0.865498    0.960513   -21.00000   -1.20000
H5AB  5    1.016660    0.941647    0.865076   -21.00000   -1.20000
AFIX   0
C6A   1    0.862980    0.952486    0.794454   -21.00000    0.02921    0.01317 =
         0.02725   -0.01054    0.00571   -0.00689
AFIX  23
H6AA  5    0.894054    0.976948    0.715504   -21.00000   -1.20000
H6AB  5    0.842426    1.027620    0.797758   -21.00000   -1.20000
AFIX   0
C7A   1    0.756093    0.875601    0.813261   -21.00000    0.02055    0.02246 =
         0.02917   -0.01672    0.00898    0.00088
C8A   1    0.694539    0.859900    0.927088   -21.00000    0.03855    0.05158 =
         0.05635   -0.04618    0.03064   -0.02232
AFIX 137
H8AA  5    0.654373    0.935012    0.910064   -21.00000   -1.50000
H8AB  5    0.749886    0.842708    0.987912   -21.00000   -1.50000
H8AC  5    0.640994    0.792193    0.954232   -21.00000   -1.50000
AFIX   0
C9A   1    0.679060    0.944417    0.711335   -21.00000    0.03196    0.03585 =
         0.05801   -0.03025   -0.01027    0.01706
AFIX 137
H9AA  5    0.718955    0.963297    0.638394   -21.00000   -1.50000
H9AB  5    0.655279    1.020289    0.709849   -21.00000   -1.50000
H9AC  5    0.613000    0.894282    0.719676   -21.00000   -1.50000
AFIX   0
PART 0
REM TEMPO 2
O2    3    0.678416    0.804943    0.530231    11.00000    0.02957    0.02341 =
         0.03225   -0.01483    0.01190   -0.00501
N2    2    0.744293    0.755681    0.466469    11.00000    0.01877    0.02424 =
         0.02905   -0.01627    0.00586   -0.00206
C10   1    0.849576    0.829000    0.425184    11.00000    0.02653    0.01911 =
         0.02498   -0.00967    0.00472   -0.00700
C11   1    0.832331    0.968649    0.356796    11.00000    0.03844    0.01961 =
         0.03396   -0.00914    0.00742   -0.00816
AFIX 137
H11A  5    0.807755    0.991733    0.277500    11.00000   -1.50000
H11B  5    0.903194    1.010000    0.353012    11.00000   -1.50000
H11C  5    0.775138    0.992550    0.396618    11.00000   -1.50000
AFIX   0
C12   1    0.917820    0.801438    0.533763    11.00000    0.02534    0.02858 =
         0.02777   -0.01394    0.00370   -0.00724
AFIX 137
H12A  5    0.990637    0.842871    0.509832    11.00000   -1.50000
H12B  5    0.929528    0.713402    0.579453    11.00000   -1.50000
H12C  5    0.876948    0.830412    0.581460    11.00000   -1.50000
AFIX   0
C13   1    0.915096    0.782271    0.353028    11.00000    0.02408    0.03081 =
         0.03243   -0.01828    0.00984   -0.00974
AFIX  23
H13A  5    0.982463    0.833970    0.318811    11.00000   -1.20000
H13B  5    0.940898    0.698396    0.405463    11.00000   -1.20000
AFIX   0
C14   1    0.847214    0.781689    0.255048    11.00000    0.03678    0.03965 =
         0.02984   -0.02073    0.00892   -0.01101
AFIX  23
H14A  5    0.827821    0.866134    0.197073    11.00000   -1.20000
H14B  5    0.892070    0.745462    0.214976    11.00000   -1.20000
AFIX   0
C15   1    0.740752    0.707691    0.306625    11.00000    0.03071    0.02970 =
         0.03020   -0.01769    0.00141   -0.00542
AFIX  23
H15A  5    0.761403    0.621780    0.358459    11.00000   -1.20000
H15B  5    0.695302    0.710121    0.242533    11.00000   -1.20000
AFIX   0
C16   1    0.669305    0.753177    0.376098    11.00000    0.02346    0.02677 =
         0.02923   -0.01371    0.00052   -0.00231
C17   1    0.577955    0.658740    0.443070    11.00000    0.02303    0.03477 =
         0.04194   -0.02099    0.00174   -0.00682
AFIX 137
H17A  5    0.522829    0.693583    0.475142    11.00000   -1.50000
H17B  5    0.611947    0.586580    0.506929    11.00000   -1.50000
H17C  5    0.540573    0.635565    0.390037    11.00000   -1.50000
AFIX   0
C18   1    0.611758    0.874726    0.294756    11.00000    0.03667    0.03083 =
         0.04411   -0.01491   -0.00990    0.00315
AFIX 137
H18A  5    0.666061    0.929375    0.236196    11.00000   -1.50000
H18B  5    0.583626    0.912549    0.340808    11.00000   -1.50000
H18C  5    0.549009    0.859512    0.255562    11.00000   -1.50000
AFIX   0
REM TEMPO 3
O3    3    0.641142    0.493992    0.720856    11.00000    0.02641    0.02277 =
         0.03057   -0.01383    0.00534   -0.00406
N3    2    0.713209    0.408679    0.813480    11.00000    0.03058    0.02000 =
         0.02324   -0.01086    0.00751   -0.00600
C19   1    0.787604    0.352544    0.759461    11.00000    0.02537    0.02364 =
         0.02418   -0.01320    0.00473   -0.00392
C20   1    0.727829    0.301882    0.687801    11.00000    0.03083    0.02658 =
         0.02791   -0.01606    0.00368   -0.00202
AFIX 137
H20A  5    0.674758    0.362482    0.634757    11.00000   -1.50000
H20B  5    0.687174    0.227247    0.740659    11.00000   -1.50000
H20C  5    0.783470    0.283640    0.642334    11.00000   -1.50000
AFIX   0
C21   1    0.868007    0.452520    0.677248    11.00000    0.02571    0.02750 =
         0.03521   -0.01647    0.00949   -0.00411
AFIX 137
H21A  5    0.826270    0.514145    0.611006    11.00000   -1.50000
H21B  5    0.925931    0.417064    0.648657    11.00000   -1.50000
H21C  5    0.903430    0.490523    0.719309    11.00000   -1.50000
AFIX   0
C22   1    0.855999    0.253323    0.857286    11.00000    0.04183    0.02643 =
         0.03068   -0.01461   -0.00671    0.00403
AFIX  23
H22A  5    0.909445    0.292281    0.886916    11.00000   -1.20000
H22B  5    0.900306    0.209119    0.824710    11.00000   -1.20000
AFIX   0
C23   1    0.783847    0.161390    0.959613    11.00000    0.06765    0.02246 =
         0.02765   -0.00778   -0.00368    0.00045
AFIX  23
H23A  5    0.735975    0.114906    0.933189    11.00000   -1.20000
H23B  5    0.832731    0.103155    1.022379    11.00000   -1.20000
AFIX   0
C24   1    0.710668    0.229464    1.005915    11.00000    0.07466    0.02745 =
         0.02128   -0.01084    0.00828   -0.00746
AFIX  23
H24A  5    0.759458    0.269140    1.038852    11.00000   -1.20000
H24B  5    0.662075    0.170229    1.069913    11.00000   -1.20000
AFIX   0
C25   1    0.636768    0.326291    0.911980    11.00000    0.04444    0.02566 =
         0.02676   -0.01360    0.01518   -0.01475
C26   1    0.541192    0.267757    0.876581    11.00000    0.04509    0.03828 =
         0.04423   -0.02669    0.02350   -0.02262
AFIX 137
H26A  5    0.515933    0.325245    0.798006    11.00000   -1.50000
H26B  5    0.478358    0.247455    0.932087    11.00000   -1.50000
H26C  5    0.568667    0.193447    0.877200    11.00000   -1.50000
AFIX   0
C27   1    0.583247    0.403835    0.961548    11.00000    0.05905    0.03474 =
         0.03466   -0.02137    0.02548   -0.01871
AFIX 137
H27A  5    0.642261    0.444654    0.981787    11.00000   -1.50000
H27B  5    0.538965    0.351445    1.031622    11.00000   -1.50000
H27C  5    0.534267    0.465025    0.902954    11.00000   -1.50000
AFIX   0
REM THF
PART 1
O4    3    0.462535    0.677394    0.701819    31.00000    0.02849    0.02477 =
         0.03858   -0.01537    0.01639   -0.00209
C28   1    0.386852    0.577336    0.719364    31.00000    0.03271    0.02811 =
         0.07750   -0.01390    0.02212   -0.01153
AFIX  23
H28A  5    0.420820    0.527493    0.686686    31.00000   -1.20000
H28B  5    0.371414    0.524207    0.803599    31.00000   -1.20000
AFIX   0
C29   1    0.283235    0.634309    0.658400    31.00000    0.05387    0.04894 =
         0.12324   -0.04300   -0.01782   -0.01273
AFIX  23
H29A  5    0.219179    0.576709    0.684126    31.00000   -1.20000
H29B  5    0.292261    0.673316    0.572463    31.00000   -1.20000
AFIX   0
C30   1    0.274021    0.726283    0.702495    31.00000    0.04986    0.05981 =
         0.12910   -0.06089   -0.02677    0.01918
AFIX  23
H30A  5    0.251870    0.686509    0.786071    31.00000   -1.20000
H30B  5    0.218835    0.790438    0.657011    31.00000   -1.20000
AFIX   0
C31   1    0.397911    0.781117    0.683172    31.00000    0.06169    0.04247 =
         0.04647   -0.02302   -0.00666    0.02603
AFIX  23
H31A  5    0.409041    0.849271    0.603166    31.00000   -1.20000
H31B  5    0.415708    0.808983    0.740601    31.00000   -1.20000
AFIX   0
SAME O4 > C31
Part 2
O4A   3    0.460651    0.676379    0.680804   -31.00000    0.02725    0.02739 =
         0.04423   -0.02842    0.01135   -0.01036
C28A  1    0.383013    0.587995    0.678206   -31.00000    0.02355    0.04646 =
         0.04538   -0.03484    0.01651   -0.01281
AFIX  23
H28C  5    0.411131    0.561764    0.621925   -31.00000   -1.20000
H28D  5    0.379280    0.515378    0.756353   -31.00000   -1.20000
AFIX   0
C29A  1    0.273790    0.637603    0.645632   -31.00000    0.03431    0.05453 =
         0.02039   -0.01633   -0.00254   -0.01395
AFIX  23
H29C  5    0.216396    0.581754    0.700460   -31.00000   -1.20000
H29D  5    0.256499    0.652902    0.565695   -31.00000   -1.20000
AFIX   0
C30A  1    0.277510    0.753706    0.651224   -31.00000    0.06184    0.05797 =
         0.13794   -0.04209   -0.03521    0.00658
AFIX  23
H30C  5    0.238166    0.744192    0.722479   -31.00000   -1.20000
H30D  5    0.240581    0.819478    0.582283   -31.00000   -1.20000
AFIX   0
C31A  1    0.402401    0.784936    0.653354   -31.00000    0.05629    0.03872 =
         0.09364   -0.04801   -0.03987    0.00933
AFIX  23
H31C  5    0.427055    0.851172    0.576344   -31.00000   -1.20000
H31D  5    0.415189    0.810731    0.713240   -31.00000   -1.20000
Part 0
AFIX   0
HKLF 4


REM  cu_nava2305_0m_a.res in P-1
REM wR2 = 0.1067, GooF = S = 1.012, Restrained GooF = 0.964 for all data
REM R1 = 0.0272 for 6071 Fo > 4sig(Fo) and 0.0280 for all 6251 data
REM 514 parameters refined using 771 restraints

END

WGHT      0.0329      1.8520

REM Highest difference peak  1.159,  deepest hole -1.294,  1-sigma level  0.059
Q1    1   0.6831  0.6162  0.7441  11.00000  0.05    1.16
Q2    1   0.4261  0.8954  0.5550  11.00000  0.05    1.05
Q3    1   0.5928  0.6805  0.7159  11.00000  0.05    0.56
Q4    1   0.6834  0.2813  0.9556  11.00000  0.05    0.48
Q5    1   0.7214  0.6758  0.6503  11.00000  0.05    0.39
Q6    1   0.8447  0.8854  0.4000  11.00000  0.05    0.34
Q7    1   0.6759  0.3631  0.8609  11.00000  0.05    0.32
Q8    1   0.6988  0.7586  0.4121  11.00000  0.05    0.32
Q9    1   0.7057  0.7414  0.3406  11.00000  0.05    0.31
Q10   1   0.7522  0.3711  0.7869  11.00000  0.05    0.29
Q11   1   0.7165  0.7830  0.4914  11.00000  0.05    0.29
Q12   1   0.7945  0.7948  0.4411  11.00000  0.05    0.29
Q13   1   0.8842  0.8004  0.3901  11.00000  0.05    0.29
Q14   1   0.7006  0.8020  0.5101  11.00000  0.05    0.29
Q15   1   0.2763  0.6034  0.7463  11.00000  0.05    0.28
Q16   1   0.6382  0.7266  0.7624  11.00000  0.05    0.28
Q17   1   0.7115  0.7749  0.5919  11.00000  0.05    0.28
Q18   1   0.8823  0.8174  0.4788  11.00000  0.05    0.27
Q19   1   0.8196  0.3008  0.8158  11.00000  0.05    0.27
Q20   1   0.6214  0.7564  0.7415  11.00000  0.05    0.27
;
_shelx_res_checksum              80831
####################################################################### 
# 
# This file contains crystal structure data downloaded from the 
# Cambridge Structural Database (CSD) hosted by the Cambridge 
# Crystallographic Data Centre (CCDC).
# 
# Full information about CCDC data access policies and citation 
# guidelines are available at http://www.ccdc.cam.ac.uk/access/V1 
# 
# Audit and citation data items may have been added by the CCDC. 
# Please retain this information to preserve the provenance of 
# this file and to allow appropriate attribution of the data. 
# 
#######################################################################

data_nava2307
_database_code_depnum_ccdc_archive 'CCDC 2347344'
loop_
_audit_author_name
_audit_author_address
'Martin-Louis Riu'
;University of California, Los Angeles
United States of America
;
_audit_update_record             
;
2024-04-10 deposited with the CCDC.	2025-01-16 downloaded from the CCDC.
;

_audit_creation_method           SHELXL-2018/3
_shelx_SHELXL_version_number     2018/3
_chemical_name_systematic        ?
_chemical_name_common            ?
_chemical_melting_point          ?
_chemical_formula_moiety         ?
_chemical_formula_sum            'C31 H62 Al N3 O4'
_chemical_formula_weight         567.81

loop_
_atom_type_symbol
_atom_type_description
_atom_type_scat_dispersion_real
_atom_type_scat_dispersion_imag
_atom_type_scat_source
C C 0.0181 0.0091 'International Tables Vol C Tables 4.2.6.8 and 6.1.1.4'
H H 0.0000 0.0000 'International Tables Vol C Tables 4.2.6.8 and 6.1.1.4'
N N 0.0311 0.0180 'International Tables Vol C Tables 4.2.6.8 and 6.1.1.4'
O O 0.0492 0.0322 'International Tables Vol C Tables 4.2.6.8 and 6.1.1.4'
Al Al 0.2130 0.2455 'International Tables Vol C Tables 4.2.6.8 and 6.1.1.4'

_space_group_crystal_system      triclinic
_space_group_IT_number           2
_space_group_name_H-M_alt        'P -1'
_space_group_name_Hall           '-P 1'

_shelx_space_group_comment       
;
The symmetry employed for this shelxl refinement is uniquely defined
by the following loop, which should always be used as a source of
symmetry information in preference to the above space-group names.
They are only intended as comments.
;

loop_
_space_group_symop_operation_xyz
'x, y, z'
'-x, -y, -z'

_cell_length_a                   11.7623(4)
_cell_length_b                   12.4407(5)
_cell_length_c                   12.9344(5)
_cell_angle_alpha                118.532(2)
_cell_angle_beta                 91.442(2)
_cell_angle_gamma                90.128(2)
_cell_volume                     1662.09(11)
_cell_formula_units_Z            2
_cell_measurement_temperature    100(2)
_cell_measurement_reflns_used    8465
_cell_measurement_theta_min      3.76
_cell_measurement_theta_max      68.28

_exptl_crystal_description       block
_exptl_crystal_colour            colourless
_exptl_crystal_density_meas      'not measured'
_exptl_crystal_density_method    .
_exptl_crystal_density_diffrn    1.135
_exptl_crystal_F_000             628
_exptl_transmission_factor_min   ?
_exptl_transmission_factor_max   ?
_exptl_crystal_size_max          0.399
_exptl_crystal_size_mid          0.292
_exptl_crystal_size_min          0.230
_exptl_absorpt_coefficient_mu    0.816
_shelx_estimated_absorpt_T_min   0.737
_shelx_estimated_absorpt_T_max   0.835
_exptl_absorpt_correction_type   multi-scan
_exptl_absorpt_correction_T_min  0.672247
_exptl_absorpt_correction_T_max  0.753056
_exptl_absorpt_process_details   'TWINABS (Sheldrick, 2009)'
_exptl_absorpt_special_details   ?
_diffrn_ambient_temperature      100(2)
_diffrn_radiation_wavelength     1.54178
_diffrn_radiation_type           CuK\a
_diffrn_source                   'microfocus sealed X-ray tube'
_diffrn_measurement_device_type  'Bruker APEX-II CCD'
_diffrn_measurement_method       '\f and \w scans'
_diffrn_detector_area_resol_mean 8.3
_diffrn_reflns_number            7779
_diffrn_reflns_av_unetI/netI     0.0319
_diffrn_reflns_av_R_equivalents  0.0454
_diffrn_reflns_limit_h_min       -14
_diffrn_reflns_limit_h_max       14
_diffrn_reflns_limit_k_min       -14
_diffrn_reflns_limit_k_max       13
_diffrn_reflns_limit_l_min       0
_diffrn_reflns_limit_l_max       15
_diffrn_reflns_theta_min         3.759
_diffrn_reflns_theta_max         68.502
_diffrn_reflns_theta_full        67.679
_diffrn_measured_fraction_theta_max 0.962
_diffrn_measured_fraction_theta_full 0.964
_diffrn_reflns_Laue_measured_fraction_max 0.962
_diffrn_reflns_Laue_measured_fraction_full 0.964
_diffrn_reflns_point_group_measured_fraction_max 0.962
_diffrn_reflns_point_group_measured_fraction_full 0.964
_reflns_number_total             7779
_reflns_number_gt                6677
_reflns_threshold_expression     'I > 2\s(I)'
_reflns_Friedel_coverage         0.000
_reflns_Friedel_fraction_max     .
_reflns_Friedel_fraction_full    .

_reflns_special_details          
;
 _reflns_Friedel_fraction is defined as the number of unique
 Friedel pairs measured divided by the number that would be
 possible theoretically, ignoring centric projections and
 systematic absences. Completness statistics refer to single and
 composite reflections containing twin component 1 only.
;

_computing_data_collection       'Bruker APEX2'
_computing_cell_refinement       'Bruker SAINT'
_computing_data_reduction        'Bruker SAINT'
_computing_structure_solution    'SHELXT 2014/4 (Sheldrick, 2014)'
_computing_structure_refinement  'SHELXL-2018/3 (Sheldrick, 2018)'
_computing_molecular_graphics    ?
_computing_publication_material  ?
_refine_special_details          'Refined as a 2-component twin.,Twin'
_refine_ls_structure_factor_coef Fsqd
_refine_ls_matrix_type           full
_refine_ls_weighting_scheme      calc
_refine_ls_weighting_details     
'w=1/[\s^2^(Fo^2^)+(0.0604P)^2^+2.2891P] where P=(Fo^2^+2Fc^2^)/3'
_atom_sites_solution_primary     ?
_atom_sites_solution_secondary   ?
_atom_sites_solution_hydrogens   geom
_refine_ls_hydrogen_treatment    constr
_refine_ls_extinction_method     none
_refine_ls_extinction_coef       .
_refine_ls_number_reflns         7779
_refine_ls_number_parameters     365
_refine_ls_number_restraints     0
_refine_ls_R_factor_all          0.0550
_refine_ls_R_factor_gt           0.0493
_refine_ls_wR_factor_ref         0.1484
_refine_ls_wR_factor_gt          0.1465
_refine_ls_goodness_of_fit_ref   1.116
_refine_ls_restrained_S_all      1.116
_refine_ls_shift/su_max          0.000
_refine_ls_shift/su_mean         0.000

loop_
_atom_site_label
_atom_site_type_symbol
_atom_site_fract_x
_atom_site_fract_y
_atom_site_fract_z
_atom_site_U_iso_or_equiv
_atom_site_adp_type
_atom_site_occupancy
_atom_site_site_symmetry_order
_atom_site_calc_flag
_atom_site_refinement_flags_posn
_atom_site_refinement_flags_adp
_atom_site_refinement_flags_occupancy
_atom_site_disorder_assembly
_atom_site_disorder_group
Al1 Al 0.64803(6) 0.66450(6) 0.30752(6) 0.01520(18) Uani 1 1 d . . . . .
O1 O 0.66998(14) 0.71720(14) 0.20681(14) 0.0188(4) Uani 1 1 d . . . . .
O2 O 0.65530(14) 0.51114(14) 0.27189(14) 0.0180(4) Uani 1 1 d . . . . .
O3 O 0.67840(14) 0.77541(14) 0.45217(14) 0.0185(4) Uani 1 1 d . . . . .
O4 O 0.48553(13) 0.66813(14) 0.30022(15) 0.0181(4) Uani 1 1 d . . . . .
N1 N 0.77142(16) 0.78995(17) 0.21761(17) 0.0171(4) Uani 1 1 d . . . . .
N2 N 0.72345(16) 0.41648(17) 0.18297(17) 0.0172(4) Uani 1 1 d . . . . .
N3 N 0.74259(16) 0.74380(17) 0.53094(17) 0.0165(4) Uani 1 1 d . . . . .
C1 C 0.7329(2) 0.9110(2) 0.2334(2) 0.0188(5) Uani 1 1 d . . . . .
C2 C 0.6830(2) 0.9793(2) 0.3557(2) 0.0215(5) Uani 1 1 d . . . . .
H2A H 0.667633 1.063948 0.374265 0.032 Uiso 1 1 calc R U . . .
H2B H 0.737408 0.979047 0.414252 0.032 Uiso 1 1 calc R U . . .
H2C H 0.611983 0.938790 0.357170 0.032 Uiso 1 1 calc R U . . .
C3 C 0.6428(2) 0.9057(2) 0.1431(2) 0.0239(5) Uani 1 1 d . . . . .
H3A H 0.607059 0.985782 0.172578 0.036 Uiso 1 1 calc R U . . .
H3B H 0.584735 0.843716 0.130547 0.036 Uiso 1 1 calc R U . . .
H3C H 0.678979 0.884364 0.068410 0.036 Uiso 1 1 calc R U . . .
C4 C 0.8392(2) 0.9828(2) 0.2333(2) 0.0219(5) Uani 1 1 d . . . . .
H4A H 0.815219 1.061229 0.238091 0.026 Uiso 1 1 calc R U . . .
H4B H 0.886697 1.002083 0.304458 0.026 Uiso 1 1 calc R U . . .
C5 C 0.9106(2) 0.9153(2) 0.1258(2) 0.0267(6) Uani 1 1 d . . . . .
H5A H 0.979226 0.964606 0.132234 0.032 Uiso 1 1 calc R U . . .
H5B H 0.866354 0.900513 0.053939 0.032 Uiso 1 1 calc R U . . .
C6 C 0.9447(2) 0.7943(2) 0.1189(2) 0.0255(6) Uani 1 1 d . . . . .
H6A H 0.993900 0.811040 0.188292 0.031 Uiso 1 1 calc R U . . .
H6B H 0.989846 0.748128 0.047708 0.031 Uiso 1 1 calc R U . . .
C7 C 0.8430(2) 0.7150(2) 0.1143(2) 0.0212(5) Uani 1 1 d . . . . .
C8 C 0.7800(2) 0.6594(2) -0.0066(2) 0.0258(6) Uani 1 1 d . . . . .
H8A H 0.820432 0.587168 -0.063174 0.039 Uiso 1 1 calc R U . . .
H8B H 0.777141 0.720177 -0.034416 0.039 Uiso 1 1 calc R U . . .
H8C H 0.702418 0.635647 0.000863 0.039 Uiso 1 1 calc R U . . .
C9 C 0.8892(2) 0.6103(2) 0.1333(2) 0.0257(6) Uani 1 1 d . . . . .
H9A H 0.943747 0.563427 0.072379 0.039 Uiso 1 1 calc R U . . .
H9B H 0.826194 0.556355 0.128672 0.039 Uiso 1 1 calc R U . . .
H9C H 0.927277 0.644179 0.211055 0.039 Uiso 1 1 calc R U . . .
C10 C 0.6448(2) 0.3328(2) 0.0850(2) 0.0189(5) Uani 1 1 d . . . . .
C11 C 0.5450(2) 0.2787(2) 0.1218(2) 0.0220(5) Uani 1 1 d . . . . .
H11A H 0.480315 0.261286 0.066592 0.033 Uiso 1 1 calc R U . . .
H11B H 0.522567 0.337738 0.201374 0.033 Uiso 1 1 calc R U . . .
H11C H 0.568877 0.202828 0.120863 0.033 Uiso 1 1 calc R U . . .
C12 C 0.5967(2) 0.4055(2) 0.0271(2) 0.0223(5) Uani 1 1 d . . . . .
H12A H 0.552239 0.350687 -0.044078 0.033 Uiso 1 1 calc R U . . .
H12B H 0.659429 0.442584 0.005898 0.033 Uiso 1 1 calc R U . . .
H12C H 0.547718 0.470009 0.082132 0.033 Uiso 1 1 calc R U . . .
C13 C 0.7176(2) 0.2303(2) -0.0062(2) 0.0233(5) Uani 1 1 d . . . . .
H13A H 0.666994 0.170170 -0.070165 0.028 Uiso 1 1 calc R U . . .
H13B H 0.769394 0.266031 -0.041326 0.028 Uiso 1 1 calc R U . . .
C14 C 0.7879(2) 0.1642(2) 0.0459(2) 0.0248(6) Uani 1 1 d . . . . .
H14A H 0.836780 0.103116 -0.014841 0.030 Uiso 1 1 calc R U . . .
H14B H 0.736983 0.120734 0.074082 0.030 Uiso 1 1 calc R U . . .
C15 C 0.8613(2) 0.2583(2) 0.1483(2) 0.0226(5) Uani 1 1 d . . . . .
H15A H 0.917340 0.294323 0.117223 0.027 Uiso 1 1 calc R U . . .
H15B H 0.904199 0.216163 0.184921 0.027 Uiso 1 1 calc R U . . .
C16 C 0.7933(2) 0.3619(2) 0.2433(2) 0.0185(5) Uani 1 1 d . . . . .
C17 C 0.8777(2) 0.4615(2) 0.3271(2) 0.0235(5) Uani 1 1 d . . . . .
H17A H 0.930773 0.426605 0.362290 0.035 Uiso 1 1 calc R U . . .
H17B H 0.836113 0.528157 0.389481 0.035 Uiso 1 1 calc R U . . .
H17C H 0.920245 0.493384 0.283115 0.035 Uiso 1 1 calc R U . . .
C18 C 0.7276(2) 0.3165(2) 0.3172(2) 0.0213(5) Uani 1 1 d . . . . .
H18A H 0.781419 0.300886 0.367432 0.032 Uiso 1 1 calc R U . . .
H18B H 0.685924 0.240733 0.264596 0.032 Uiso 1 1 calc R U . . .
H18C H 0.673845 0.378993 0.366521 0.032 Uiso 1 1 calc R U . . .
C19 C 0.8445(2) 0.8272(2) 0.5767(2) 0.0192(5) Uani 1 1 d . . . . .
C20 C 0.9188(2) 0.7999(2) 0.4718(2) 0.0218(5) Uani 1 1 d . . . . .
H20A H 0.991337 0.844709 0.500133 0.033 Uiso 1 1 calc R U . . .
H20B H 0.879613 0.825611 0.419627 0.033 Uiso 1 1 calc R U . . .
H20C H 0.932968 0.711887 0.428347 0.033 Uiso 1 1 calc R U . . .
C21 C 0.8187(2) 0.9651(2) 0.6382(2) 0.0235(6) Uani 1 1 d . . . . .
H21A H 0.886066 1.010993 0.636944 0.035 Uiso 1 1 calc R U . . .
H21B H 0.798775 0.991850 0.719912 0.035 Uiso 1 1 calc R U . . .
H21C H 0.754986 0.980158 0.596753 0.035 Uiso 1 1 calc R U . . .
C22 C 0.9094(2) 0.7911(2) 0.6589(2) 0.0224(5) Uani 1 1 d . . . . .
H22A H 0.939149 0.707572 0.611799 0.027 Uiso 1 1 calc R U . . .
H22B H 0.975428 0.847498 0.695057 0.027 Uiso 1 1 calc R U . . .
C23 C 0.8382(2) 0.7934(2) 0.7564(2) 0.0250(6) Uani 1 1 d . . . . .
H23A H 0.814982 0.878218 0.809895 0.030 Uiso 1 1 calc R U . . .
H23B H 0.883359 0.763523 0.802865 0.030 Uiso 1 1 calc R U . . .
C24 C 0.7329(2) 0.7116(2) 0.7012(2) 0.0228(5) Uani 1 1 d . . . . .
H24A H 0.684010 0.717226 0.764697 0.027 Uiso 1 1 calc R U . . .
H24B H 0.757042 0.625590 0.655544 0.027 Uiso 1 1 calc R U . . .
C25 C 0.6634(2) 0.7460(2) 0.6199(2) 0.0184(5) Uani 1 1 d . . . . .
C26 C 0.5984(2) 0.8653(2) 0.6904(2) 0.0245(6) Uani 1 1 d . . . . .
H26A H 0.533740 0.849510 0.727860 0.037 Uiso 1 1 calc R U . . .
H26B H 0.570647 0.895706 0.637228 0.037 Uiso 1 1 calc R U . . .
H26C H 0.649367 0.926740 0.751063 0.037 Uiso 1 1 calc R U . . .
C27 C 0.5750(2) 0.6443(2) 0.5529(2) 0.0219(5) Uani 1 1 d . . . . .
H27A H 0.534586 0.626644 0.608568 0.033 Uiso 1 1 calc R U . . .
H27B H 0.613095 0.570449 0.495950 0.033 Uiso 1 1 calc R U . . .
H27C H 0.520542 0.670708 0.511258 0.033 Uiso 1 1 calc R U . . .
C28 C 0.4056(2) 0.5704(2) 0.2873(2) 0.0211(5) Uani 1 1 d . . . . .
H28A H 0.437010 0.524681 0.326307 0.025 Uiso 1 1 calc R U . . .
H28B H 0.389459 0.512313 0.203142 0.025 Uiso 1 1 calc R U . . .
C29 C 0.2990(2) 0.6373(2) 0.3467(2) 0.0261(6) Uani 1 1 d . . . . .
H29A H 0.304035 0.667222 0.432680 0.031 Uiso 1 1 calc R U . . .
H29B H 0.230401 0.584288 0.313298 0.031 Uiso 1 1 calc R U . . .
C30 C 0.2980(2) 0.7435(2) 0.3184(3) 0.0283(6) Uani 1 1 d . . . . .
H30A H 0.268704 0.716646 0.237142 0.034 Uiso 1 1 calc R U . . .
H30B H 0.251295 0.811628 0.374317 0.034 Uiso 1 1 calc R U . . .
C31 C 0.4226(2) 0.7809(2) 0.3320(2) 0.0240(6) Uani 1 1 d . . . . .
H31A H 0.440960 0.814850 0.278919 0.029 Uiso 1 1 calc R U . . .
H31B H 0.441618 0.843227 0.414109 0.029 Uiso 1 1 calc R U . . .

loop_
_atom_site_aniso_label
_atom_site_aniso_U_11
_atom_site_aniso_U_22
_atom_site_aniso_U_33
_atom_site_aniso_U_23
_atom_site_aniso_U_13
_atom_site_aniso_U_12
Al1 0.0158(4) 0.0145(3) 0.0150(4) 0.0068(3) 0.0002(3) 0.0004(2)
O1 0.0187(9) 0.0185(8) 0.0194(9) 0.0093(7) 0.0001(6) -0.0042(6)
O2 0.0202(9) 0.0144(7) 0.0180(9) 0.0064(7) 0.0021(6) 0.0031(6)
O3 0.0210(9) 0.0184(8) 0.0170(9) 0.0095(7) -0.0037(6) 0.0003(6)
O4 0.0173(9) 0.0145(7) 0.0230(10) 0.0094(7) 0.0001(6) 0.0002(6)
N1 0.0175(10) 0.0145(9) 0.0184(11) 0.0072(9) 0.0025(8) -0.0016(8)
N2 0.0189(10) 0.0141(9) 0.0161(11) 0.0052(9) 0.0011(8) 0.0032(8)
N3 0.0179(10) 0.0176(9) 0.0146(11) 0.0082(9) -0.0032(8) -0.0021(8)
C1 0.0228(13) 0.0157(11) 0.0185(13) 0.0088(10) -0.0006(9) -0.0002(9)
C2 0.0249(13) 0.0155(11) 0.0226(14) 0.0077(11) 0.0023(10) 0.0013(9)
C3 0.0273(14) 0.0219(12) 0.0247(15) 0.0130(11) -0.0012(10) 0.0003(10)
C4 0.0250(14) 0.0185(11) 0.0219(14) 0.0094(11) -0.0009(10) -0.0042(10)
C5 0.0307(15) 0.0235(13) 0.0267(15) 0.0126(12) 0.0042(11) -0.0053(11)
C6 0.0246(14) 0.0250(13) 0.0246(15) 0.0098(12) 0.0077(10) -0.0011(10)
C7 0.0254(14) 0.0187(11) 0.0171(14) 0.0063(11) 0.0056(10) 0.0017(10)
C8 0.0335(15) 0.0222(12) 0.0183(14) 0.0067(11) 0.0035(10) -0.0023(11)
C9 0.0307(15) 0.0207(12) 0.0234(15) 0.0082(11) 0.0091(11) 0.0066(10)
C10 0.0209(13) 0.0170(11) 0.0179(13) 0.0077(10) -0.0005(9) -0.0012(9)
C11 0.0234(13) 0.0197(11) 0.0216(14) 0.0088(11) -0.0021(10) -0.0025(10)
C12 0.0253(14) 0.0222(12) 0.0186(14) 0.0093(11) -0.0023(10) 0.0002(10)
C13 0.0285(14) 0.0216(12) 0.0177(14) 0.0078(11) 0.0016(10) 0.0019(10)
C14 0.0316(15) 0.0181(12) 0.0226(15) 0.0076(11) 0.0063(11) 0.0078(10)
C15 0.0233(13) 0.0227(12) 0.0249(15) 0.0137(11) 0.0046(10) 0.0066(10)
C16 0.0195(12) 0.0189(11) 0.0190(13) 0.0107(11) 0.0005(9) 0.0017(9)
C17 0.0213(13) 0.0249(12) 0.0259(15) 0.0136(12) -0.0036(10) 0.0005(10)
C18 0.0247(13) 0.0193(11) 0.0216(14) 0.0111(11) 0.0020(10) 0.0032(10)
C19 0.0195(13) 0.0176(11) 0.0201(14) 0.0090(11) -0.0040(9) -0.0023(9)
C20 0.0203(13) 0.0212(12) 0.0244(14) 0.0114(11) -0.0001(10) -0.0034(10)
C21 0.0307(15) 0.0160(11) 0.0222(14) 0.0080(11) -0.0029(10) -0.0040(10)
C22 0.0187(13) 0.0250(12) 0.0250(15) 0.0134(11) -0.0041(10) -0.0031(10)
C23 0.0241(14) 0.0319(13) 0.0223(14) 0.0159(12) -0.0050(10) -0.0027(11)
C24 0.0235(13) 0.0273(12) 0.0215(14) 0.0149(12) -0.0007(10) -0.0014(10)
C25 0.0158(12) 0.0218(12) 0.0181(13) 0.0098(11) 0.0009(9) 0.0002(9)
C26 0.0239(14) 0.0229(12) 0.0227(15) 0.0076(11) 0.0031(10) 0.0038(10)
C27 0.0225(13) 0.0230(12) 0.0190(14) 0.0091(11) 0.0012(10) -0.0044(10)
C28 0.0179(13) 0.0183(11) 0.0265(15) 0.0105(11) -0.0015(10) -0.0047(9)
C29 0.0204(13) 0.0267(13) 0.0319(16) 0.0145(12) 0.0036(11) 0.0015(10)
C30 0.0203(14) 0.0270(13) 0.0399(17) 0.0177(13) 0.0035(11) 0.0040(10)
C31 0.0225(13) 0.0169(11) 0.0335(16) 0.0126(12) 0.0037(11) 0.0067(10)

_geom_special_details            
;
 All esds (except the esd in the dihedral angle between two l.s. planes)
 are estimated using the full covariance matrix.  The cell esds are taken
 into account individually in the estimation of esds in distances, angles
 and torsion angles; correlations between esds in cell parameters are only
 used when they are defined by crystal symmetry.  An approximate (isotropic)
 treatment of cell esds is used for estimating esds involving l.s. planes.
;

loop_
_geom_bond_atom_site_label_1
_geom_bond_atom_site_label_2
_geom_bond_distance
_geom_bond_site_symmetry_2
_geom_bond_publ_flag
Al1 O2 1.7385(16) . ?
Al1 O1 1.7394(17) . ?
Al1 O3 1.7407(17) . ?
Al1 O4 1.9130(17) . ?
O1 N1 1.459(2) . ?
O2 N2 1.452(2) . ?
O3 N3 1.452(2) . ?
O4 C31 1.467(3) . ?
O4 C28 1.478(3) . ?
N1 C1 1.493(3) . ?
N1 C7 1.495(3) . ?
N2 C16 1.490(3) . ?
N2 C10 1.491(3) . ?
N3 C25 1.489(3) . ?
N3 C19 1.496(3) . ?
C1 C2 1.528(4) . ?
C1 C4 1.535(3) . ?
C1 C3 1.535(3) . ?
C2 H2A 0.9800 . ?
C2 H2B 0.9800 . ?
C2 H2C 0.9800 . ?
C3 H3A 0.9800 . ?
C3 H3B 0.9800 . ?
C3 H3C 0.9800 . ?
C4 C5 1.514(4) . ?
C4 H4A 0.9900 . ?
C4 H4B 0.9900 . ?
C5 C6 1.520(4) . ?
C5 H5A 0.9900 . ?
C5 H5B 0.9900 . ?
C6 C7 1.531(3) . ?
C6 H6A 0.9900 . ?
C6 H6B 0.9900 . ?
C7 C9 1.535(3) . ?
C7 C8 1.543(4) . ?
C8 H8A 0.9800 . ?
C8 H8B 0.9800 . ?
C8 H8C 0.9800 . ?
C9 H9A 0.9800 . ?
C9 H9B 0.9800 . ?
C9 H9C 0.9800 . ?
C10 C12 1.526(3) . ?
C10 C13 1.539(3) . ?
C10 C11 1.545(3) . ?
C11 H11A 0.9800 . ?
C11 H11B 0.9800 . ?
C11 H11C 0.9800 . ?
C12 H12A 0.9800 . ?
C12 H12B 0.9800 . ?
C12 H12C 0.9800 . ?
C13 C14 1.524(4) . ?
C13 H13A 0.9900 . ?
C13 H13B 0.9900 . ?
C14 C15 1.526(4) . ?
C14 H14A 0.9900 . ?
C14 H14B 0.9900 . ?
C15 C16 1.534(3) . ?
C15 H15A 0.9900 . ?
C15 H15B 0.9900 . ?
C16 C17 1.534(3) . ?
C16 C18 1.542(3) . ?
C17 H17A 0.9800 . ?
C17 H17B 0.9800 . ?
C17 H17C 0.9800 . ?
C18 H18A 0.9800 . ?
C18 H18B 0.9800 . ?
C18 H18C 0.9800 . ?
C19 C22 1.529(3) . ?
C19 C20 1.530(4) . ?
C19 C21 1.542(3) . ?
C20 H20A 0.9800 . ?
C20 H20B 0.9800 . ?
C20 H20C 0.9800 . ?
C21 H21A 0.9800 . ?
C21 H21B 0.9800 . ?
C21 H21C 0.9800 . ?
C22 C23 1.520(4) . ?
C22 H22A 0.9900 . ?
C22 H22B 0.9900 . ?
C23 C24 1.528(3) . ?
C23 H23A 0.9900 . ?
C23 H23B 0.9900 . ?
C24 C25 1.531(3) . ?
C24 H24A 0.9900 . ?
C24 H24B 0.9900 . ?
C25 C27 1.528(3) . ?
C25 C26 1.538(3) . ?
C26 H26A 0.9800 . ?
C26 H26B 0.9800 . ?
C26 H26C 0.9800 . ?
C27 H27A 0.9800 . ?
C27 H27B 0.9800 . ?
C27 H27C 0.9800 . ?
C28 C29 1.516(3) . ?
C28 H28A 0.9900 . ?
C28 H28B 0.9900 . ?
C29 C30 1.531(4) . ?
C29 H29A 0.9900 . ?
C29 H29B 0.9900 . ?
C30 C31 1.517(4) . ?
C30 H30A 0.9900 . ?
C30 H30B 0.9900 . ?
C31 H31A 0.9900 . ?
C31 H31B 0.9900 . ?

loop_
_geom_angle_atom_site_label_1
_geom_angle_atom_site_label_2
_geom_angle_atom_site_label_3
_geom_angle
_geom_angle_site_symmetry_1
_geom_angle_site_symmetry_3
_geom_angle_publ_flag
O2 Al1 O1 123.39(8) . . ?
O2 Al1 O3 118.72(8) . . ?
O1 Al1 O3 112.72(8) . . ?
O2 Al1 O4 95.39(8) . . ?
O1 Al1 O4 95.90(8) . . ?
O3 Al1 O4 101.76(8) . . ?
N1 O1 Al1 120.15(13) . . ?
N2 O2 Al1 127.97(13) . . ?
N3 O3 Al1 120.07(13) . . ?
C31 O4 C28 109.42(17) . . ?
C31 O4 Al1 122.71(14) . . ?
C28 O4 Al1 126.75(14) . . ?
O1 N1 C1 107.49(16) . . ?
O1 N1 C7 107.39(16) . . ?
C1 N1 C7 117.49(19) . . ?
O2 N2 C16 107.12(17) . . ?
O2 N2 C10 107.61(17) . . ?
C16 N2 C10 117.32(18) . . ?
O3 N3 C25 107.84(17) . . ?
O3 N3 C19 107.77(16) . . ?
C25 N3 C19 116.80(18) . . ?
N1 C1 C2 107.10(19) . . ?
N1 C1 C4 107.31(19) . . ?
C2 C1 C4 107.43(19) . . ?
N1 C1 C3 115.46(19) . . ?
C2 C1 C3 108.2(2) . . ?
C4 C1 C3 111.0(2) . . ?
C1 C2 H2A 109.5 . . ?
C1 C2 H2B 109.5 . . ?
H2A C2 H2B 109.5 . . ?
C1 C2 H2C 109.5 . . ?
H2A C2 H2C 109.5 . . ?
H2B C2 H2C 109.5 . . ?
C1 C3 H3A 109.5 . . ?
C1 C3 H3B 109.5 . . ?
H3A C3 H3B 109.5 . . ?
C1 C3 H3C 109.5 . . ?
H3A C3 H3C 109.5 . . ?
H3B C3 H3C 109.5 . . ?
C5 C4 C1 113.9(2) . . ?
C5 C4 H4A 108.8 . . ?
C1 C4 H4A 108.8 . . ?
C5 C4 H4B 108.8 . . ?
C1 C4 H4B 108.8 . . ?
H4A C4 H4B 107.7 . . ?
C4 C5 C6 107.9(2) . . ?
C4 C5 H5A 110.1 . . ?
C6 C5 H5A 110.1 . . ?
C4 C5 H5B 110.1 . . ?
C6 C5 H5B 110.1 . . ?
H5A C5 H5B 108.4 . . ?
C5 C6 C7 113.3(2) . . ?
C5 C6 H6A 108.9 . . ?
C7 C6 H6A 108.9 . . ?
C5 C6 H6B 108.9 . . ?
C7 C6 H6B 108.9 . . ?
H6A C6 H6B 107.7 . . ?
N1 C7 C6 107.91(19) . . ?
N1 C7 C9 106.18(19) . . ?
C6 C7 C9 107.5(2) . . ?
N1 C7 C8 115.2(2) . . ?
C6 C7 C8 111.1(2) . . ?
C9 C7 C8 108.6(2) . . ?
C7 C8 H8A 109.5 . . ?
C7 C8 H8B 109.5 . . ?
H8A C8 H8B 109.5 . . ?
C7 C8 H8C 109.5 . . ?
H8A C8 H8C 109.5 . . ?
H8B C8 H8C 109.5 . . ?
C7 C9 H9A 109.5 . . ?
C7 C9 H9B 109.5 . . ?
H9A C9 H9B 109.5 . . ?
C7 C9 H9C 109.5 . . ?
H9A C9 H9C 109.5 . . ?
H9B C9 H9C 109.5 . . ?
N2 C10 C12 107.12(19) . . ?
N2 C10 C13 106.99(19) . . ?
C12 C10 C13 107.4(2) . . ?
N2 C10 C11 115.2(2) . . ?
C12 C10 C11 108.9(2) . . ?
C13 C10 C11 110.86(19) . . ?
C10 C11 H11A 109.5 . . ?
C10 C11 H11B 109.5 . . ?
H11A C11 H11B 109.5 . . ?
C10 C11 H11C 109.5 . . ?
H11A C11 H11C 109.5 . . ?
H11B C11 H11C 109.5 . . ?
C10 C12 H12A 109.5 . . ?
C10 C12 H12B 109.5 . . ?
H12A C12 H12B 109.5 . . ?
C10 C12 H12C 109.5 . . ?
H12A C12 H12C 109.5 . . ?
H12B C12 H12C 109.5 . . ?
C14 C13 C10 113.1(2) . . ?
C14 C13 H13A 109.0 . . ?
C10 C13 H13A 109.0 . . ?
C14 C13 H13B 109.0 . . ?
C10 C13 H13B 109.0 . . ?
H13A C13 H13B 107.8 . . ?
C13 C14 C15 108.7(2) . . ?
C13 C14 H14A 110.0 . . ?
C15 C14 H14A 110.0 . . ?
C13 C14 H14B 110.0 . . ?
C15 C14 H14B 110.0 . . ?
H14A C14 H14B 108.3 . . ?
C14 C15 C16 113.7(2) . . ?
C14 C15 H15A 108.8 . . ?
C16 C15 H15A 108.8 . . ?
C14 C15 H15B 108.8 . . ?
C16 C15 H15B 108.8 . . ?
H15A C15 H15B 107.7 . . ?
N2 C16 C15 106.99(19) . . ?
N2 C16 C17 106.97(18) . . ?
C15 C16 C17 108.0(2) . . ?
N2 C16 C18 116.11(19) . . ?
C15 C16 C18 111.11(19) . . ?
C17 C16 C18 107.3(2) . . ?
C16 C17 H17A 109.5 . . ?
C16 C17 H17B 109.5 . . ?
H17A C17 H17B 109.5 . . ?
C16 C17 H17C 109.5 . . ?
H17A C17 H17C 109.5 . . ?
H17B C17 H17C 109.5 . . ?
C16 C18 H18A 109.5 . . ?
C16 C18 H18B 109.5 . . ?
H18A C18 H18B 109.5 . . ?
C16 C18 H18C 109.5 . . ?
H18A C18 H18C 109.5 . . ?
H18B C18 H18C 109.5 . . ?
N3 C19 C22 106.07(19) . . ?
N3 C19 C20 107.48(19) . . ?
C22 C19 C20 108.4(2) . . ?
N3 C19 C21 115.30(19) . . ?
C22 C19 C21 111.6(2) . . ?
C20 C19 C21 107.7(2) . . ?
C19 C20 H20A 109.5 . . ?
C19 C20 H20B 109.5 . . ?
H20A C20 H20B 109.5 . . ?
C19 C20 H20C 109.5 . . ?
H20A C20 H20C 109.5 . . ?
H20B C20 H20C 109.5 . . ?
C19 C21 H21A 109.5 . . ?
C19 C21 H21B 109.5 . . ?
H21A C21 H21B 109.5 . . ?
C19 C21 H21C 109.5 . . ?
H21A C21 H21C 109.5 . . ?
H21B C21 H21C 109.5 . . ?
C23 C22 C19 113.9(2) . . ?
C23 C22 H22A 108.8 . . ?
C19 C22 H22A 108.8 . . ?
C23 C22 H22B 108.8 . . ?
C19 C22 H22B 108.8 . . ?
H22A C22 H22B 107.7 . . ?
C22 C23 C24 108.9(2) . . ?
C22 C23 H23A 109.9 . . ?
C24 C23 H23A 109.9 . . ?
C22 C23 H23B 109.9 . . ?
C24 C23 H23B 109.9 . . ?
H23A C23 H23B 108.3 . . ?
C23 C24 C25 113.0(2) . . ?
C23 C24 H24A 109.0 . . ?
C25 C24 H24A 109.0 . . ?
C23 C24 H24B 109.0 . . ?
C25 C24 H24B 109.0 . . ?
H24A C24 H24B 107.8 . . ?
N3 C25 C27 106.60(19) . . ?
N3 C25 C24 106.76(19) . . ?
C27 C25 C24 107.8(2) . . ?
N3 C25 C26 116.5(2) . . ?
C27 C25 C26 107.3(2) . . ?
C24 C25 C26 111.5(2) . . ?
C25 C26 H26A 109.5 . . ?
C25 C26 H26B 109.5 . . ?
H26A C26 H26B 109.5 . . ?
C25 C26 H26C 109.5 . . ?
H26A C26 H26C 109.5 . . ?
H26B C26 H26C 109.5 . . ?
C25 C27 H27A 109.5 . . ?
C25 C27 H27B 109.5 . . ?
H27A C27 H27B 109.5 . . ?
C25 C27 H27C 109.5 . . ?
H27A C27 H27C 109.5 . . ?
H27B C27 H27C 109.5 . . ?
O4 C28 C29 104.54(19) . . ?
O4 C28 H28A 110.8 . . ?
C29 C28 H28A 110.8 . . ?
O4 C28 H28B 110.8 . . ?
C29 C28 H28B 110.8 . . ?
H28A C28 H28B 108.9 . . ?
C28 C29 C30 102.1(2) . . ?
C28 C29 H29A 111.4 . . ?
C30 C29 H29A 111.4 . . ?
C28 C29 H29B 111.4 . . ?
C30 C29 H29B 111.4 . . ?
H29A C29 H29B 109.2 . . ?
C31 C30 C29 102.7(2) . . ?
C31 C30 H30A 111.2 . . ?
C29 C30 H30A 111.2 . . ?
C31 C30 H30B 111.2 . . ?
C29 C30 H30B 111.2 . . ?
H30A C30 H30B 109.1 . . ?
O4 C31 C30 105.24(19) . . ?
O4 C31 H31A 110.7 . . ?
C30 C31 H31A 110.7 . . ?
O4 C31 H31B 110.7 . . ?
C30 C31 H31B 110.7 . . ?
H31A C31 H31B 108.8 . . ?

_refine_diff_density_max         0.436
_refine_diff_density_min         -0.268
_refine_diff_density_rms         0.069

_shelx_res_file                  
;
TITL twin4_a.res in P-1
    twin4_a.res
    created by SHELXL-2018/3 at 12:55:43 on 19-Sep-2023
REM Old TITL twin4 in P-1
REM SHELXT solution in P-1
REM R1 0.118,  Rweak 0.009,  Alpha 0.056,  Orientation as input
REM Formula found by SHELXT:  C31 N3 O4 Al
CELL  1.54178  11.7623  12.4407  12.9344  118.532   91.442   90.128
ZERR    2.000   0.0004   0.0005   0.0005    0.002    0.002    0.002
LATT  1
SFAC C H N O AL
UNIT 62 124 6 8 2
TEMP -173.15
SIZE 0.230 0.292 0.399
L.S. 10
BOND $H
LIST 4
FMAP 2
PLAN 20
MERG 0
ACTA
WGHT    0.060400    2.289100
BASF   0.49554
FVAR       0.47080
AL1   5    0.648030    0.664498    0.307523    11.00000    0.01583    0.01446 =
         0.01498    0.00677    0.00023    0.00044
O1    4    0.669977    0.717196    0.206808    11.00000    0.01871    0.01849 =
         0.01943    0.00931    0.00012   -0.00424
O2    4    0.655302    0.511139    0.271891    11.00000    0.02020    0.01440 =
         0.01799    0.00644    0.00212    0.00312
O3    4    0.678400    0.775415    0.452172    11.00000    0.02097    0.01838 =
         0.01703    0.00947   -0.00366    0.00030
O4    4    0.485533    0.668130    0.300217    11.00000    0.01731    0.01452 =
         0.02304    0.00937    0.00008    0.00020
N1    3    0.771415    0.789950    0.217615    11.00000    0.01753    0.01452 =
         0.01844    0.00722    0.00254   -0.00162
N2    3    0.723452    0.416479    0.182970    11.00000    0.01894    0.01414 =
         0.01609    0.00523    0.00106    0.00325
N3    3    0.742595    0.743800    0.530945    11.00000    0.01790    0.01760 =
         0.01455    0.00824   -0.00317   -0.00214
C1    1    0.732895    0.911036    0.233392    11.00000    0.02280    0.01567 =
         0.01854    0.00876   -0.00058   -0.00016
C2    1    0.683006    0.979329    0.355740    11.00000    0.02494    0.01554 =
         0.02255    0.00774    0.00229    0.00133
AFIX 137
H2A   2    0.667633    1.063948    0.374265    11.00000   -1.50000
H2B   2    0.737408    0.979047    0.414252    11.00000   -1.50000
H2C   2    0.611983    0.938790    0.357170    11.00000   -1.50000
AFIX   0
C3    1    0.642768    0.905746    0.143064    11.00000    0.02725    0.02188 =
         0.02469    0.01299   -0.00122    0.00033
AFIX 137
H3A   2    0.607059    0.985782    0.172578    11.00000   -1.50000
H3B   2    0.584735    0.843716    0.130547    11.00000   -1.50000
H3C   2    0.678979    0.884364    0.068410    11.00000   -1.50000
AFIX   0
C4    1    0.839154    0.982766    0.233284    11.00000    0.02496    0.01850 =
         0.02195    0.00942   -0.00087   -0.00420
AFIX  23
H4A   2    0.815219    1.061229    0.238091    11.00000   -1.20000
H4B   2    0.886697    1.002083    0.304458    11.00000   -1.20000
AFIX   0
C5    1    0.910599    0.915317    0.125786    11.00000    0.03073    0.02350 =
         0.02668    0.01258    0.00422   -0.00532
AFIX  23
H5A   2    0.979226    0.964606    0.132234    11.00000   -1.20000
H5B   2    0.866354    0.900513    0.053939    11.00000   -1.20000
AFIX   0
C6    1    0.944679    0.794339    0.118851    11.00000    0.02463    0.02502 =
         0.02457    0.00980    0.00767   -0.00111
AFIX  23
H6A   2    0.993900    0.811040    0.188292    11.00000   -1.20000
H6B   2    0.989846    0.748128    0.047708    11.00000   -1.20000
AFIX   0
C7    1    0.843018    0.714979    0.114315    11.00000    0.02540    0.01875 =
         0.01713    0.00634    0.00560    0.00172
C8    1    0.780004    0.659425   -0.006636    11.00000    0.03346    0.02222 =
         0.01834    0.00673    0.00354   -0.00230
AFIX 137
H8A   2    0.820432    0.587168   -0.063174    11.00000   -1.50000
H8B   2    0.777141    0.720177   -0.034416    11.00000   -1.50000
H8C   2    0.702418    0.635647    0.000863    11.00000   -1.50000
AFIX   0
C9    1    0.889235    0.610275    0.133323    11.00000    0.03073    0.02067 =
         0.02337    0.00816    0.00912    0.00665
AFIX 137
H9A   2    0.943747    0.563427    0.072379    11.00000   -1.50000
H9B   2    0.826194    0.556355    0.128672    11.00000   -1.50000
H9C   2    0.927277    0.644179    0.211055    11.00000   -1.50000
AFIX   0
C10   1    0.644753    0.332759    0.085000    11.00000    0.02090    0.01701 =
         0.01789    0.00774   -0.00047   -0.00119
C11   1    0.545014    0.278714    0.121822    11.00000    0.02341    0.01972 =
         0.02157    0.00884   -0.00211   -0.00248
AFIX 137
H11A  2    0.480315    0.261286    0.066592    11.00000   -1.50000
H11B  2    0.522567    0.337738    0.201374    11.00000   -1.50000
H11C  2    0.568877    0.202828    0.120863    11.00000   -1.50000
AFIX   0
C12   1    0.596739    0.405520    0.027054    11.00000    0.02529    0.02224 =
         0.01861    0.00927   -0.00227    0.00018
AFIX 137
H12A  2    0.552239    0.350687   -0.044078    11.00000   -1.50000
H12B  2    0.659429    0.442584    0.005898    11.00000   -1.50000
H12C  2    0.547718    0.470009    0.082132    11.00000   -1.50000
AFIX   0
C13   1    0.717569    0.230346   -0.006223    11.00000    0.02853    0.02163 =
         0.01773    0.00779    0.00164    0.00192
AFIX  23
H13A  2    0.666994    0.170170   -0.070165    11.00000   -1.20000
H13B  2    0.769394    0.266031   -0.041326    11.00000   -1.20000
AFIX   0
C14   1    0.787879    0.164164    0.045946    11.00000    0.03156    0.01812 =
         0.02259    0.00764    0.00630    0.00778
AFIX  23
H14A  2    0.836780    0.103116   -0.014841    11.00000   -1.20000
H14B  2    0.736983    0.120734    0.074082    11.00000   -1.20000
AFIX   0
C15   1    0.861337    0.258341    0.148319    11.00000    0.02330    0.02268 =
         0.02495    0.01367    0.00457    0.00657
AFIX  23
H15A  2    0.917340    0.294323    0.117223    11.00000   -1.20000
H15B  2    0.904199    0.216163    0.184921    11.00000   -1.20000
AFIX   0
C16   1    0.793255    0.361912    0.243333    11.00000    0.01953    0.01885 =
         0.01905    0.01069    0.00048    0.00175
C17   1    0.877727    0.461512    0.327124    11.00000    0.02126    0.02494 =
         0.02589    0.01359   -0.00360    0.00045
AFIX 137
H17A  2    0.930773    0.426605    0.362290    11.00000   -1.50000
H17B  2    0.836113    0.528157    0.389481    11.00000   -1.50000
H17C  2    0.920245    0.493384    0.283115    11.00000   -1.50000
AFIX   0
C18   1    0.727628    0.316490    0.317205    11.00000    0.02472    0.01926 =
         0.02158    0.01114    0.00203    0.00318
AFIX 137
H18A  2    0.781419    0.300886    0.367432    11.00000   -1.50000
H18B  2    0.685924    0.240733    0.264596    11.00000   -1.50000
H18C  2    0.673845    0.378993    0.366521    11.00000   -1.50000
AFIX   0
C19   1    0.844501    0.827249    0.576682    11.00000    0.01949    0.01756 =
         0.02011    0.00896   -0.00398   -0.00231
C20   1    0.918779    0.799907    0.471770    11.00000    0.02032    0.02120 =
         0.02442    0.01141   -0.00006   -0.00337
AFIX 137
H20A  2    0.991337    0.844709    0.500133    11.00000   -1.50000
H20B  2    0.879613    0.825611    0.419627    11.00000   -1.50000
H20C  2    0.932968    0.711887    0.428347    11.00000   -1.50000
AFIX   0
C21   1    0.818734    0.965125    0.638176    11.00000    0.03066    0.01597 =
         0.02220    0.00799   -0.00287   -0.00403
AFIX 137
H21A  2    0.886066    1.010993    0.636944    11.00000   -1.50000
H21B  2    0.798775    0.991850    0.719912    11.00000   -1.50000
H21C  2    0.754986    0.980158    0.596753    11.00000   -1.50000
AFIX   0
C22   1    0.909418    0.791052    0.658947    11.00000    0.01875    0.02500 =
         0.02499    0.01338   -0.00410   -0.00306
AFIX  23
H22A  2    0.939149    0.707572    0.611799    11.00000   -1.20000
H22B  2    0.975428    0.847498    0.695057    11.00000   -1.20000
AFIX   0
C23   1    0.838189    0.793399    0.756387    11.00000    0.02408    0.03187 =
         0.02230    0.01588   -0.00498   -0.00267
AFIX  23
H23A  2    0.814982    0.878218    0.809895    11.00000   -1.20000
H23B  2    0.883359    0.763523    0.802865    11.00000   -1.20000
AFIX   0
C24   1    0.732940    0.711598    0.701181    11.00000    0.02346    0.02727 =
         0.02151    0.01490   -0.00075   -0.00136
AFIX  23
H24A  2    0.684010    0.717226    0.764697    11.00000   -1.20000
H24B  2    0.757042    0.625590    0.655544    11.00000   -1.20000
AFIX   0
C25   1    0.663404    0.746035    0.619940    11.00000    0.01583    0.02175 =
         0.01807    0.00975    0.00087    0.00025
C26   1    0.598392    0.865318    0.690416    11.00000    0.02394    0.02295 =
         0.02267    0.00759    0.00309    0.00381
AFIX 137
H26A  2    0.533740    0.849510    0.727860    11.00000   -1.50000
H26B  2    0.570647    0.895706    0.637228    11.00000   -1.50000
H26C  2    0.649367    0.926740    0.751063    11.00000   -1.50000
AFIX   0
C27   1    0.574978    0.644341    0.552920    11.00000    0.02249    0.02297 =
         0.01899    0.00907    0.00125   -0.00439
AFIX 137
H27A  2    0.534586    0.626644    0.608568    11.00000   -1.50000
H27B  2    0.613095    0.570449    0.495950    11.00000   -1.50000
H27C  2    0.520542    0.670708    0.511258    11.00000   -1.50000
AFIX   0
C28   1    0.405599    0.570370    0.287277    11.00000    0.01792    0.01830 =
         0.02655    0.01051   -0.00153   -0.00470
AFIX  23
H28A  2    0.437010    0.524681    0.326307    11.00000   -1.20000
H28B  2    0.389459    0.512313    0.203142    11.00000   -1.20000
AFIX   0
C29   1    0.298995    0.637271    0.346690    11.00000    0.02038    0.02673 =
         0.03193    0.01447    0.00359    0.00146
AFIX  23
H29A  2    0.304035    0.667222    0.432680    11.00000   -1.20000
H29B  2    0.230401    0.584288    0.313298    11.00000   -1.20000
AFIX   0
C30   1    0.298049    0.743549    0.318361    11.00000    0.02033    0.02704 =
         0.03991    0.01767    0.00352    0.00404
AFIX  23
H30A  2    0.268704    0.716646    0.237142    11.00000   -1.20000
H30B  2    0.251295    0.811628    0.374317    11.00000   -1.20000
AFIX   0
C31   1    0.422640    0.780880    0.331978    11.00000    0.02251    0.01685 =
         0.03355    0.01257    0.00371    0.00665
AFIX  23
H31A  2    0.440960    0.814850    0.278919    11.00000   -1.20000
H31B  2    0.441618    0.843227    0.414109    11.00000   -1.20000
AFIX   0
HKLF 5


REM  twin4_a.res in P-1
REM wR2 = 0.1484, GooF = S = 1.116, Restrained GooF = 1.116 for all data
REM R1 = 0.0493 for 6677 Fo > 4sig(Fo) and 0.0550 for all 7779 data
REM 365 parameters refined using 0 restraints

END

WGHT      0.0604      2.2891

REM Highest difference peak  0.436,  deepest hole -0.268,  1-sigma level  0.069
Q1    1   0.6517  0.6985  0.4036  11.00000  0.05    0.44
Q2    1   0.6574  0.6613  0.2275  11.00000  0.05    0.38
Q3    1   0.7012  0.7397  0.6615  11.00000  0.05    0.36
Q4    1   0.6990  0.7399  0.3693  11.00000  0.05    0.31
Q5    1   0.6842  0.3800  0.1353  11.00000  0.05    0.29
Q6    1   0.6589  0.6832  0.1051  11.00000  0.05    0.29
Q7    1   0.6746  0.5150  0.3453  11.00000  0.05    0.29
Q8    1   0.6301  0.7009  0.5903  11.00000  0.05    0.28
Q9    1   0.8291  0.8861  0.5994  11.00000  0.05    0.28
Q10   1   0.7885  0.8009  0.2934  11.00000  0.05    0.27
Q11   1   0.6969  0.7456  0.5802  11.00000  0.05    0.27
Q12   1   0.7552  0.8504  0.2306  11.00000  0.05    0.27
Q13   1   0.8816  0.8148  0.6223  11.00000  0.05    0.27
Q14   1   0.7366  0.7982  0.4103  11.00000  0.05    0.27
Q15   1   0.6259  0.3865  0.0706  11.00000  0.05    0.26
Q16   1   0.8018  0.7606  0.1626  11.00000  0.05    0.26
Q17   1   0.6377  0.6620  0.1419  11.00000  0.05    0.26
Q18   1   0.8170  0.6947  0.0540  11.00000  0.05    0.26
Q19   1   0.7730  0.7593  0.7365  11.00000  0.05    0.25
Q20   1   0.7822  0.7803  0.5486  11.00000  0.05    0.25
;
_shelx_res_checksum              83741
####################################################################### 
# 
# This file contains crystal structure data downloaded from the 
# Cambridge Structural Database (CSD) hosted by the Cambridge 
# Crystallographic Data Centre (CCDC).
# 
# Full information about CCDC data access policies and citation 
# guidelines are available at http://www.ccdc.cam.ac.uk/access/V1 
# 
# Audit and citation data items may have been added by the CCDC. 
# Please retain this information to preserve the provenance of 
# this file and to allow appropriate attribution of the data. 
# 
#######################################################################

data_Nava2306
_database_code_depnum_ccdc_archive 'CCDC 2347343'
loop_
_audit_author_name
_audit_author_address
'Martin-Louis Riu'
;University of California, Los Angeles
United States of America
;
_audit_update_record             
;
2024-04-10 deposited with the CCDC.	2025-01-16 downloaded from the CCDC.
;

_audit_creation_method           SHELXL-2018/3
_shelx_SHELXL_version_number     2018/3
_chemical_name_systematic        ?
_chemical_name_common            ?
_chemical_melting_point          ?
_chemical_formula_moiety         ?
_chemical_formula_sum            'C31 H62 Ga N3 O4'
_chemical_formula_weight         610.55

loop_
_atom_type_symbol
_atom_type_description
_atom_type_scat_dispersion_real
_atom_type_scat_dispersion_imag
_atom_type_scat_source
C C 0.0181 0.0091 'International Tables Vol C Tables 4.2.6.8 and 6.1.1.4'
H H 0.0000 0.0000 'International Tables Vol C Tables 4.2.6.8 and 6.1.1.4'
N N 0.0311 0.0180 'International Tables Vol C Tables 4.2.6.8 and 6.1.1.4'
O O 0.0492 0.0322 'International Tables Vol C Tables 4.2.6.8 and 6.1.1.4'
Ga Ga -1.2846 0.7763 'International Tables Vol C Tables 4.2.6.8 and 6.1.1.4'

_space_group_crystal_system      triclinic
_space_group_IT_number           2
_space_group_name_H-M_alt        'P -1'
_space_group_name_Hall           '-P 1'

_shelx_space_group_comment       
;
The symmetry employed for this shelxl refinement is uniquely defined
by the following loop, which should always be used as a source of
symmetry information in preference to the above space-group names.
They are only intended as comments.
;

loop_
_space_group_symop_operation_xyz
'x, y, z'
'-x, -y, -z'

_cell_length_a                   11.7627(4)
_cell_length_b                   12.4302(5)
_cell_length_c                   12.9451(5)
_cell_angle_alpha                118.4250(10)
_cell_angle_beta                 91.2110(10)
_cell_angle_gamma                90.1390(10)
_cell_volume                     1664.01(11)
_cell_formula_units_Z            2
_cell_measurement_temperature    100(2)
_cell_measurement_reflns_used    9858
_cell_measurement_theta_min      3.76
_cell_measurement_theta_max      72.29

_exptl_crystal_description       block
_exptl_crystal_colour            colourless
_exptl_crystal_density_meas      'not measured'
_exptl_crystal_density_method    .
_exptl_crystal_density_diffrn    1.219
_exptl_crystal_F_000             664
_exptl_transmission_factor_min   0.6763
_exptl_transmission_factor_max   0.7536
_exptl_crystal_size_max          0.429
_exptl_crystal_size_mid          0.296
_exptl_crystal_size_min          0.188
_exptl_absorpt_coefficient_mu    1.413
_shelx_estimated_absorpt_T_min   0.582
_shelx_estimated_absorpt_T_max   0.777
_exptl_absorpt_correction_type   multi-scan
_exptl_absorpt_correction_T_min  0.6763
_exptl_absorpt_correction_T_max  0.7536
_exptl_absorpt_process_details   'SADABS (Herbst-Irmer et al., 2015)'
_exptl_absorpt_special_details   ?
_diffrn_ambient_temperature      100(2)
_diffrn_radiation_wavelength     1.54178
_diffrn_radiation_type           CuK\a
_diffrn_source                   'microfocus sealed X-ray tube'
_diffrn_measurement_device_type  'Bruker APEX-II CCD'
_diffrn_measurement_method       '\f and \w scans'
_diffrn_detector_area_resol_mean 8.3
_diffrn_reflns_number            49209
_diffrn_reflns_av_unetI/netI     0.0219
_diffrn_reflns_av_R_equivalents  0.0322
_diffrn_reflns_limit_h_min       -14
_diffrn_reflns_limit_h_max       14
_diffrn_reflns_limit_k_min       -15
_diffrn_reflns_limit_k_max       15
_diffrn_reflns_limit_l_min       -15
_diffrn_reflns_limit_l_max       14
_diffrn_reflns_theta_min         3.759
_diffrn_reflns_theta_max         72.282
_diffrn_reflns_theta_full        67.679
_diffrn_measured_fraction_theta_max 0.962
_diffrn_measured_fraction_theta_full 0.966
_diffrn_reflns_Laue_measured_fraction_max 0.962
_diffrn_reflns_Laue_measured_fraction_full 0.966
_diffrn_reflns_point_group_measured_fraction_max 0.962
_diffrn_reflns_point_group_measured_fraction_full 0.966
_reflns_number_total             6313
_reflns_number_gt                6003
_reflns_threshold_expression     'I > 2\s(I)'
_reflns_Friedel_coverage         0.000
_reflns_Friedel_fraction_max     .
_reflns_Friedel_fraction_full    .

_reflns_special_details          
;
 Reflections were merged by SHELXL according to the crystal
 class for the calculation of statistics and refinement.
 
 _reflns_Friedel_fraction is defined as the number of unique
 Friedel pairs measured divided by the number that would be
 possible theoretically, ignoring centric projections and
 systematic absences.
;

_computing_data_collection       'Bruker APEX2'
_computing_cell_refinement       'Bruker SAINT'
_computing_data_reduction        'Bruker SAINT'
_computing_structure_solution    'SHELXT 2014/4 (Sheldrick, 2014)'
_computing_structure_refinement  'SHELXL-2018/3 (Sheldrick, 2018)'
_computing_molecular_graphics    ?
_computing_publication_material  ?
_refine_special_details          ?
_refine_ls_structure_factor_coef Fsqd
_refine_ls_matrix_type           full
_refine_ls_weighting_scheme      calc
_refine_ls_weighting_details     
'w=1/[\s^2^(Fo^2^)+(0.0326P)^2^+1.2961P] where P=(Fo^2^+2Fc^2^)/3'
_atom_sites_solution_primary     ?
_atom_sites_solution_secondary   ?
_atom_sites_solution_hydrogens   geom
_refine_ls_hydrogen_treatment    constr
_refine_ls_extinction_method     none
_refine_ls_extinction_coef       .
_refine_ls_number_reflns         6313
_refine_ls_number_parameters     364
_refine_ls_number_restraints     0
_refine_ls_R_factor_all          0.0320
_refine_ls_R_factor_gt           0.0306
_refine_ls_wR_factor_ref         0.0800
_refine_ls_wR_factor_gt          0.0791
_refine_ls_goodness_of_fit_ref   1.085
_refine_ls_restrained_S_all      1.085
_refine_ls_shift/su_max          0.002
_refine_ls_shift/su_mean         0.000

loop_
_atom_site_label
_atom_site_type_symbol
_atom_site_fract_x
_atom_site_fract_y
_atom_site_fract_z
_atom_site_U_iso_or_equiv
_atom_site_adp_type
_atom_site_occupancy
_atom_site_site_symmetry_order
_atom_site_calc_flag
_atom_site_refinement_flags_posn
_atom_site_refinement_flags_adp
_atom_site_refinement_flags_occupancy
_atom_site_disorder_assembly
_atom_site_disorder_group
Ga1 Ga 0.65069(2) 0.66461(2) 0.30746(2) 0.01535(7) Uani 1 1 d . . . . .
O1 O 0.66754(10) 0.71319(10) 0.19675(10) 0.0193(2) Uani 1 1 d . . . . .
O2 O 0.65004(9) 0.50632(10) 0.27794(10) 0.0180(2) Uani 1 1 d . . . . .
O3 O 0.67762(10) 0.78586(10) 0.45688(10) 0.0184(2) Uani 1 1 d . . . . .
O4 O 0.47642(9) 0.66860(10) 0.30032(10) 0.0192(2) Uani 1 1 d . . . . .
N1 N 0.77018(11) 0.78738(12) 0.21352(12) 0.0175(3) Uani 1 1 d . . . . .
N2 N 0.72022(11) 0.41637(12) 0.18575(12) 0.0168(3) Uani 1 1 d . . . . .
N3 N 0.74228(11) 0.74702(12) 0.53052(12) 0.0162(3) Uani 1 1 d . . . . .
C1 C 0.73265(14) 0.90920(15) 0.22996(15) 0.0187(3) Uani 1 1 d . . . . .
C2 C 0.67811(15) 0.97557(16) 0.35057(15) 0.0221(3) Uani 1 1 d . . . . .
H2A H 0.663874 1.060737 0.370110 0.033 Uiso 1 1 calc R U . . .
H2B H 0.729540 0.973581 0.410165 0.033 Uiso 1 1 calc R U . . .
H2C H 0.606020 0.934837 0.348549 0.033 Uiso 1 1 calc R U . . .
C3 C 0.64609(15) 0.90519(16) 0.13754(16) 0.0242(4) Uani 1 1 d . . . . .
H3A H 0.684217 0.880223 0.063092 0.036 Uiso 1 1 calc R U . . .
H3B H 0.613668 0.986527 0.164673 0.036 Uiso 1 1 calc R U . . .
H3C H 0.585178 0.846264 0.125911 0.036 Uiso 1 1 calc R U . . .
C4 C 0.83988(15) 0.98225(15) 0.23481(15) 0.0217(3) Uani 1 1 d . . . . .
H4A H 0.816838 1.061146 0.239884 0.026 Uiso 1 1 calc R U . . .
H4B H 0.884658 1.000584 0.307070 0.026 Uiso 1 1 calc R U . . .
C5 C 0.91491(16) 0.91603(16) 0.12948(17) 0.0260(4) Uani 1 1 d . . . . .
H5A H 0.983883 0.965842 0.138482 0.031 Uiso 1 1 calc R U . . .
H5B H 0.873286 0.901910 0.056727 0.031 Uiso 1 1 calc R U . . .
C6 C 0.94783(15) 0.79457(16) 0.12237(16) 0.0254(4) Uani 1 1 d . . . . .
H6A H 0.994017 0.810675 0.193226 0.030 Uiso 1 1 calc R U . . .
H6B H 0.995786 0.749604 0.053122 0.030 Uiso 1 1 calc R U . . .
C7 C 0.84543(15) 0.71376(15) 0.11290(15) 0.0210(3) Uani 1 1 d . . . . .
C8 C 0.78719(17) 0.65939(16) -0.00990(15) 0.0272(4) Uani 1 1 d . . . . .
H8A H 0.781419 0.722767 -0.034246 0.041 Uiso 1 1 calc R U . . .
H8B H 0.710872 0.629345 -0.006919 0.041 Uiso 1 1 calc R U . . .
H8C H 0.832308 0.591516 -0.066509 0.041 Uiso 1 1 calc R U . . .
C9 C 0.88936(16) 0.60882(16) 0.13227(16) 0.0255(4) Uani 1 1 d . . . . .
H9A H 0.826149 0.553193 0.123038 0.038 Uiso 1 1 calc R U . . .
H9B H 0.922806 0.642000 0.211699 0.038 Uiso 1 1 calc R U . . .
H9C H 0.947282 0.564056 0.074491 0.038 Uiso 1 1 calc R U . . .
C10 C 0.64201(14) 0.33290(15) 0.08724(14) 0.0184(3) Uani 1 1 d . . . . .
C11 C 0.54407(14) 0.27605(16) 0.12314(15) 0.0217(3) Uani 1 1 d . . . . .
H11A H 0.479403 0.257877 0.068093 0.033 Uiso 1 1 calc R U . . .
H11B H 0.520808 0.333838 0.202714 0.033 Uiso 1 1 calc R U . . .
H11C H 0.569704 0.200284 0.121443 0.033 Uiso 1 1 calc R U . . .
C12 C 0.59174(15) 0.40814(16) 0.03228(15) 0.0219(3) Uani 1 1 d . . . . .
H12A H 0.653478 0.446794 0.011485 0.033 Uiso 1 1 calc R U . . .
H12B H 0.542627 0.471456 0.088810 0.033 Uiso 1 1 calc R U . . .
H12C H 0.546970 0.354286 -0.038597 0.033 Uiso 1 1 calc R U . . .
C13 C 0.71557(15) 0.23294(15) -0.00552(15) 0.0228(4) Uani 1 1 d . . . . .
H13A H 0.665465 0.173126 -0.069751 0.027 Uiso 1 1 calc R U . . .
H13B H 0.766501 0.270733 -0.039528 0.027 Uiso 1 1 calc R U . . .
C14 C 0.78723(16) 0.16569(16) 0.04424(16) 0.0244(4) Uani 1 1 d . . . . .
H14A H 0.836119 0.105661 -0.017508 0.029 Uiso 1 1 calc R U . . .
H14B H 0.737186 0.120897 0.071800 0.029 Uiso 1 1 calc R U . . .
C15 C 0.86067(14) 0.25855(16) 0.14626(15) 0.0219(4) Uani 1 1 d . . . . .
H15A H 0.915720 0.296113 0.115628 0.026 Uiso 1 1 calc R U . . .
H15B H 0.904615 0.215173 0.180857 0.026 Uiso 1 1 calc R U . . .
C16 C 0.79281(14) 0.36045(15) 0.24334(15) 0.0180(3) Uani 1 1 d . . . . .
C17 C 0.72958(15) 0.31227(16) 0.31616(15) 0.0213(3) Uani 1 1 d . . . . .
H17A H 0.687084 0.237462 0.263289 0.032 Uiso 1 1 calc R U . . .
H17B H 0.676689 0.374367 0.368057 0.032 Uiso 1 1 calc R U . . .
H17C H 0.784668 0.294297 0.363538 0.032 Uiso 1 1 calc R U . . .
C18 C 0.87647(14) 0.46015(16) 0.32648(15) 0.0226(4) Uani 1 1 d . . . . .
H18A H 0.917875 0.493172 0.282632 0.034 Uiso 1 1 calc R U . . .
H18B H 0.930518 0.425178 0.360588 0.034 Uiso 1 1 calc R U . . .
H18C H 0.834578 0.525941 0.389453 0.034 Uiso 1 1 calc R U . . .
C19 C 0.66391(14) 0.74772(15) 0.61967(14) 0.0183(3) Uani 1 1 d . . . . .
C20 C 0.60197(15) 0.86845(16) 0.69428(16) 0.0244(4) Uani 1 1 d . . . . .
H20A H 0.575037 0.902332 0.643719 0.037 Uiso 1 1 calc R U . . .
H20B H 0.654477 0.926962 0.754914 0.037 Uiso 1 1 calc R U . . .
H20C H 0.536973 0.852898 0.731684 0.037 Uiso 1 1 calc R U . . .
C21 C 0.57301(14) 0.64889(16) 0.55269(15) 0.0217(3) Uani 1 1 d . . . . .
H21A H 0.518695 0.678562 0.513883 0.033 Uiso 1 1 calc R U . . .
H21B H 0.532871 0.630007 0.607810 0.033 Uiso 1 1 calc R U . . .
H21C H 0.609275 0.574862 0.493491 0.033 Uiso 1 1 calc R U . . .
C22 C 0.73406(14) 0.70883(16) 0.69753(15) 0.0211(3) Uani 1 1 d . . . . .
H22A H 0.685894 0.713535 0.761310 0.025 Uiso 1 1 calc R U . . .
H22B H 0.756754 0.622584 0.649780 0.025 Uiso 1 1 calc R U . . .
C23 C 0.84031(15) 0.78782(17) 0.75158(16) 0.0244(4) Uani 1 1 d . . . . .
H23A H 0.885186 0.755800 0.796326 0.029 Uiso 1 1 calc R U . . .
H23B H 0.818563 0.872800 0.806379 0.029 Uiso 1 1 calc R U . . .
C24 C 0.91126(14) 0.78598(16) 0.65372(16) 0.0217(4) Uani 1 1 d . . . . .
H24A H 0.938671 0.701858 0.604302 0.026 Uiso 1 1 calc R U . . .
H24B H 0.978715 0.840045 0.689150 0.026 Uiso 1 1 calc R U . . .
C25 C 0.84591(14) 0.82750(15) 0.57523(15) 0.0182(3) Uani 1 1 d . . . . .
C26 C 0.82371(15) 0.96588(15) 0.63971(16) 0.0231(4) Uani 1 1 d . . . . .
H26A H 0.892133 1.010305 0.638408 0.035 Uiso 1 1 calc R U . . .
H26B H 0.804451 0.991158 0.721318 0.035 Uiso 1 1 calc R U . . .
H26C H 0.760397 0.984287 0.600479 0.035 Uiso 1 1 calc R U . . .
C27 C 0.91879(14) 0.80023(16) 0.46929(15) 0.0222(4) Uani 1 1 d . . . . .
H27A H 0.932525 0.712134 0.425409 0.033 Uiso 1 1 calc R U . . .
H27B H 0.991616 0.844441 0.496433 0.033 Uiso 1 1 calc R U . . .
H27C H 0.878938 0.826632 0.418141 0.033 Uiso 1 1 calc R U . . .
C28 C 0.39866(14) 0.57189(15) 0.29109(16) 0.0220(4) Uani 1 1 d . . . . .
H28A H 0.431228 0.528578 0.331959 0.026 Uiso 1 1 calc R U . . .
H28B H 0.382590 0.511791 0.207803 0.026 Uiso 1 1 calc R U . . .
C29 C 0.29222(16) 0.63834(17) 0.34964(18) 0.0281(4) Uani 1 1 d . . . . .
H29A H 0.297529 0.670229 0.435763 0.034 Uiso 1 1 calc R U . . .
H29B H 0.224123 0.584522 0.317742 0.034 Uiso 1 1 calc R U . . .
C30 C 0.28937(16) 0.74177(19) 0.3185(2) 0.0342(5) Uani 1 1 d . . . . .
H30A H 0.259383 0.712882 0.237408 0.041 Uiso 1 1 calc R U . . .
H30B H 0.242315 0.810083 0.373793 0.041 Uiso 1 1 calc R U . . .
C31 C 0.41323(15) 0.77992(16) 0.32991(18) 0.0259(4) Uani 1 1 d . . . . .
H31A H 0.430454 0.812024 0.275053 0.031 Uiso 1 1 calc R U . . .
H31B H 0.432412 0.843785 0.411076 0.031 Uiso 1 1 calc R U . . .

loop_
_atom_site_aniso_label
_atom_site_aniso_U_11
_atom_site_aniso_U_22
_atom_site_aniso_U_33
_atom_site_aniso_U_23
_atom_site_aniso_U_13
_atom_site_aniso_U_12
Ga1 0.01657(11) 0.01522(11) 0.01442(12) 0.00722(8) -0.00057(7) -0.00006(7)
O1 0.0205(6) 0.0194(6) 0.0185(6) 0.0095(5) -0.0017(4) -0.0055(5)
O2 0.0193(6) 0.0173(6) 0.0159(6) 0.0066(4) 0.0024(4) 0.0027(4)
O3 0.0227(6) 0.0178(6) 0.0156(6) 0.0089(4) -0.0040(4) 0.0007(4)
O4 0.0169(6) 0.0168(6) 0.0249(6) 0.0109(5) -0.0006(4) -0.0001(4)
N1 0.0171(7) 0.0162(7) 0.0189(7) 0.0082(5) 0.0011(5) -0.0026(5)
N2 0.0182(7) 0.0164(7) 0.0146(7) 0.0063(5) 0.0007(5) 0.0034(5)
N3 0.0170(7) 0.0183(7) 0.0154(7) 0.0100(5) -0.0034(5) -0.0013(5)
C1 0.0214(8) 0.0177(8) 0.0189(9) 0.0102(6) -0.0012(6) -0.0009(6)
C2 0.0251(9) 0.0205(8) 0.0211(9) 0.0101(7) 0.0018(7) 0.0016(7)
C3 0.0250(9) 0.0252(9) 0.0253(10) 0.0147(7) -0.0041(7) -0.0023(7)
C4 0.0248(9) 0.0190(8) 0.0219(9) 0.0102(7) -0.0005(7) -0.0030(7)
C5 0.0285(9) 0.0252(9) 0.0254(10) 0.0129(7) 0.0034(7) -0.0064(7)
C6 0.0247(9) 0.0269(9) 0.0236(10) 0.0110(7) 0.0072(7) -0.0004(7)
C7 0.0256(9) 0.0200(8) 0.0156(9) 0.0069(6) 0.0043(6) 0.0005(7)
C8 0.0387(11) 0.0230(9) 0.0165(9) 0.0066(7) 0.0019(7) -0.0038(8)
C9 0.0308(10) 0.0221(9) 0.0224(10) 0.0093(7) 0.0078(7) 0.0046(7)
C10 0.0224(8) 0.0178(8) 0.0147(8) 0.0075(6) -0.0012(6) -0.0001(6)
C11 0.0227(8) 0.0220(8) 0.0204(9) 0.0101(7) -0.0027(6) -0.0033(7)
C12 0.0274(9) 0.0220(8) 0.0178(9) 0.0108(7) -0.0033(6) -0.0004(7)
C13 0.0295(9) 0.0199(8) 0.0168(9) 0.0070(7) 0.0021(7) 0.0026(7)
C14 0.0301(9) 0.0207(9) 0.0206(9) 0.0081(7) 0.0056(7) 0.0073(7)
C15 0.0213(8) 0.0236(9) 0.0239(9) 0.0135(7) 0.0045(7) 0.0065(7)
C16 0.0190(8) 0.0186(8) 0.0181(9) 0.0102(7) 0.0001(6) 0.0020(6)
C17 0.0255(9) 0.0220(8) 0.0192(9) 0.0120(7) 0.0016(6) 0.0038(7)
C18 0.0222(9) 0.0229(9) 0.0235(9) 0.0120(7) -0.0045(7) 0.0008(7)
C19 0.0186(8) 0.0209(8) 0.0161(8) 0.0093(6) 0.0005(6) 0.0009(6)
C20 0.0244(9) 0.0252(9) 0.0211(9) 0.0088(7) 0.0031(7) 0.0032(7)
C21 0.0195(8) 0.0259(9) 0.0204(9) 0.0116(7) 0.0003(6) -0.0028(7)
C22 0.0210(8) 0.0269(9) 0.0201(9) 0.0152(7) -0.0011(6) -0.0019(7)
C23 0.0227(9) 0.0325(10) 0.0224(9) 0.0167(8) -0.0053(7) -0.0034(7)
C24 0.0177(8) 0.0259(9) 0.0247(9) 0.0148(7) -0.0042(6) -0.0037(7)
C25 0.0185(8) 0.0181(8) 0.0180(9) 0.0088(6) -0.0030(6) -0.0022(6)
C26 0.0284(9) 0.0188(8) 0.0211(9) 0.0088(7) -0.0046(7) -0.0038(7)
C27 0.0209(8) 0.0245(9) 0.0223(9) 0.0121(7) 0.0003(6) -0.0031(7)
C28 0.0187(8) 0.0192(8) 0.0284(10) 0.0118(7) -0.0027(7) -0.0047(6)
C29 0.0245(9) 0.0290(10) 0.0345(11) 0.0180(8) 0.0042(7) -0.0005(7)
C30 0.0237(10) 0.0317(10) 0.0543(14) 0.0260(10) 0.0047(8) 0.0056(8)
C31 0.0220(9) 0.0194(9) 0.0387(11) 0.0155(8) 0.0050(7) 0.0060(7)

_geom_special_details            
;
 All esds (except the esd in the dihedral angle between two l.s. planes)
 are estimated using the full covariance matrix.  The cell esds are taken
 into account individually in the estimation of esds in distances, angles
 and torsion angles; correlations between esds in cell parameters are only
 used when they are defined by crystal symmetry.  An approximate (isotropic)
 treatment of cell esds is used for estimating esds involving l.s. planes.
;

loop_
_geom_bond_atom_site_label_1
_geom_bond_atom_site_label_2
_geom_bond_distance
_geom_bond_site_symmetry_2
_geom_bond_publ_flag
Ga1 O1 1.8147(11) . ?
Ga1 O2 1.8169(11) . ?
Ga1 O3 1.8193(11) . ?
Ga1 O4 2.0518(11) . ?
O1 N1 1.4657(17) . ?
O2 N2 1.4601(16) . ?
O3 N3 1.4592(16) . ?
O4 C31 1.458(2) . ?
O4 C28 1.4660(19) . ?
N1 C1 1.495(2) . ?
N1 C7 1.495(2) . ?
N2 C10 1.495(2) . ?
N2 C16 1.496(2) . ?
N3 C19 1.489(2) . ?
N3 C25 1.495(2) . ?
C1 C2 1.532(2) . ?
C1 C4 1.535(2) . ?
C1 C3 1.537(2) . ?
C2 H2A 0.9800 . ?
C2 H2B 0.9800 . ?
C2 H2C 0.9800 . ?
C3 H3A 0.9800 . ?
C3 H3B 0.9800 . ?
C3 H3C 0.9800 . ?
C4 C5 1.517(2) . ?
C4 H4A 0.9900 . ?
C4 H4B 0.9900 . ?
C5 C6 1.520(3) . ?
C5 H5A 0.9900 . ?
C5 H5B 0.9900 . ?
C6 C7 1.532(2) . ?
C6 H6A 0.9900 . ?
C6 H6B 0.9900 . ?
C7 C9 1.530(2) . ?
C7 C8 1.543(2) . ?
C8 H8A 0.9800 . ?
C8 H8B 0.9800 . ?
C8 H8C 0.9800 . ?
C9 H9A 0.9800 . ?
C9 H9B 0.9800 . ?
C9 H9C 0.9800 . ?
C10 C12 1.533(2) . ?
C10 C13 1.537(2) . ?
C10 C11 1.541(2) . ?
C11 H11A 0.9800 . ?
C11 H11B 0.9800 . ?
C11 H11C 0.9800 . ?
C12 H12A 0.9800 . ?
C12 H12B 0.9800 . ?
C12 H12C 0.9800 . ?
C13 C14 1.522(2) . ?
C13 H13A 0.9900 . ?
C13 H13B 0.9900 . ?
C14 C15 1.523(2) . ?
C14 H14A 0.9900 . ?
C14 H14B 0.9900 . ?
C15 C16 1.534(2) . ?
C15 H15A 0.9900 . ?
C15 H15B 0.9900 . ?
C16 C18 1.530(2) . ?
C16 C17 1.538(2) . ?
C17 H17A 0.9800 . ?
C17 H17B 0.9800 . ?
C17 H17C 0.9800 . ?
C18 H18A 0.9800 . ?
C18 H18B 0.9800 . ?
C18 H18C 0.9800 . ?
C19 C21 1.531(2) . ?
C19 C22 1.537(2) . ?
C19 C20 1.540(2) . ?
C20 H20A 0.9800 . ?
C20 H20B 0.9800 . ?
C20 H20C 0.9800 . ?
C21 H21A 0.9800 . ?
C21 H21B 0.9800 . ?
C21 H21C 0.9800 . ?
C22 C23 1.523(2) . ?
C22 H22A 0.9900 . ?
C22 H22B 0.9900 . ?
C23 C24 1.523(2) . ?
C23 H23A 0.9900 . ?
C23 H23B 0.9900 . ?
C24 C25 1.536(2) . ?
C24 H24A 0.9900 . ?
C24 H24B 0.9900 . ?
C25 C27 1.529(2) . ?
C25 C26 1.539(2) . ?
C26 H26A 0.9800 . ?
C26 H26B 0.9800 . ?
C26 H26C 0.9800 . ?
C27 H27A 0.9800 . ?
C27 H27B 0.9800 . ?
C27 H27C 0.9800 . ?
C28 C29 1.508(2) . ?
C28 H28A 0.9900 . ?
C28 H28B 0.9900 . ?
C29 C30 1.520(3) . ?
C29 H29A 0.9900 . ?
C29 H29B 0.9900 . ?
C30 C31 1.513(3) . ?
C30 H30A 0.9900 . ?
C30 H30B 0.9900 . ?
C31 H31A 0.9900 . ?
C31 H31B 0.9900 . ?

loop_
_geom_angle_atom_site_label_1
_geom_angle_atom_site_label_2
_geom_angle_atom_site_label_3
_geom_angle
_geom_angle_site_symmetry_1
_geom_angle_site_symmetry_3
_geom_angle_publ_flag
O1 Ga1 O2 124.60(5) . . ?
O1 Ga1 O3 113.70(5) . . ?
O2 Ga1 O3 119.28(5) . . ?
O1 Ga1 O4 93.73(5) . . ?
O2 Ga1 O4 92.31(5) . . ?
O3 Ga1 O4 99.89(5) . . ?
N1 O1 Ga1 114.08(9) . . ?
N2 O2 Ga1 120.32(9) . . ?
N3 O3 Ga1 113.96(8) . . ?
C31 O4 C28 109.83(12) . . ?
C31 O4 Ga1 123.03(10) . . ?
C28 O4 Ga1 125.89(9) . . ?
O1 N1 C1 107.33(11) . . ?
O1 N1 C7 106.93(12) . . ?
C1 N1 C7 117.81(13) . . ?
O2 N2 C10 107.41(11) . . ?
O2 N2 C16 106.13(11) . . ?
C10 N2 C16 117.45(12) . . ?
O3 N3 C19 107.55(11) . . ?
O3 N3 C25 107.08(11) . . ?
C19 N3 C25 117.13(12) . . ?
N1 C1 C2 107.18(13) . . ?
N1 C1 C4 107.39(13) . . ?
C2 C1 C4 107.40(14) . . ?
N1 C1 C3 115.36(14) . . ?
C2 C1 C3 108.05(14) . . ?
C4 C1 C3 111.12(14) . . ?
C1 C2 H2A 109.5 . . ?
C1 C2 H2B 109.5 . . ?
H2A C2 H2B 109.5 . . ?
C1 C2 H2C 109.5 . . ?
H2A C2 H2C 109.5 . . ?
H2B C2 H2C 109.5 . . ?
C1 C3 H3A 109.5 . . ?
C1 C3 H3B 109.5 . . ?
H3A C3 H3B 109.5 . . ?
C1 C3 H3C 109.5 . . ?
H3A C3 H3C 109.5 . . ?
H3B C3 H3C 109.5 . . ?
C5 C4 C1 113.53(14) . . ?
C5 C4 H4A 108.9 . . ?
C1 C4 H4A 108.9 . . ?
C5 C4 H4B 108.9 . . ?
C1 C4 H4B 108.9 . . ?
H4A C4 H4B 107.7 . . ?
C4 C5 C6 107.96(14) . . ?
C4 C5 H5A 110.1 . . ?
C6 C5 H5A 110.1 . . ?
C4 C5 H5B 110.1 . . ?
C6 C5 H5B 110.1 . . ?
H5A C5 H5B 108.4 . . ?
C5 C6 C7 113.40(15) . . ?
C5 C6 H6A 108.9 . . ?
C7 C6 H6A 108.9 . . ?
C5 C6 H6B 108.9 . . ?
C7 C6 H6B 108.9 . . ?
H6A C6 H6B 107.7 . . ?
N1 C7 C9 106.21(13) . . ?
N1 C7 C6 107.66(13) . . ?
C9 C7 C6 107.54(15) . . ?
N1 C7 C8 115.19(14) . . ?
C9 C7 C8 108.72(14) . . ?
C6 C7 C8 111.17(14) . . ?
C7 C8 H8A 109.5 . . ?
C7 C8 H8B 109.5 . . ?
H8A C8 H8B 109.5 . . ?
C7 C8 H8C 109.5 . . ?
H8A C8 H8C 109.5 . . ?
H8B C8 H8C 109.5 . . ?
C7 C9 H9A 109.5 . . ?
C7 C9 H9B 109.5 . . ?
H9A C9 H9B 109.5 . . ?
C7 C9 H9C 109.5 . . ?
H9A C9 H9C 109.5 . . ?
H9B C9 H9C 109.5 . . ?
N2 C10 C12 106.95(13) . . ?
N2 C10 C13 107.12(13) . . ?
C12 C10 C13 107.57(14) . . ?
N2 C10 C11 115.03(13) . . ?
C12 C10 C11 108.94(14) . . ?
C13 C10 C11 110.92(14) . . ?
C10 C11 H11A 109.5 . . ?
C10 C11 H11B 109.5 . . ?
H11A C11 H11B 109.5 . . ?
C10 C11 H11C 109.5 . . ?
H11A C11 H11C 109.5 . . ?
H11B C11 H11C 109.5 . . ?
C10 C12 H12A 109.5 . . ?
C10 C12 H12B 109.5 . . ?
H12A C12 H12B 109.5 . . ?
C10 C12 H12C 109.5 . . ?
H12A C12 H12C 109.5 . . ?
H12B C12 H12C 109.5 . . ?
C14 C13 C10 112.93(14) . . ?
C14 C13 H13A 109.0 . . ?
C10 C13 H13A 109.0 . . ?
C14 C13 H13B 109.0 . . ?
C10 C13 H13B 109.0 . . ?
H13A C13 H13B 107.8 . . ?
C13 C14 C15 108.87(14) . . ?
C13 C14 H14A 109.9 . . ?
C15 C14 H14A 109.9 . . ?
C13 C14 H14B 109.9 . . ?
C15 C14 H14B 109.9 . . ?
H14A C14 H14B 108.3 . . ?
C14 C15 C16 113.85(14) . . ?
C14 C15 H15A 108.8 . . ?
C16 C15 H15A 108.8 . . ?
C14 C15 H15B 108.8 . . ?
C16 C15 H15B 108.8 . . ?
H15A C15 H15B 107.7 . . ?
N2 C16 C18 106.80(13) . . ?
N2 C16 C15 107.06(13) . . ?
C18 C16 C15 108.32(14) . . ?
N2 C16 C17 115.85(13) . . ?
C18 C16 C17 107.50(14) . . ?
C15 C16 C17 111.03(13) . . ?
C16 C17 H17A 109.5 . . ?
C16 C17 H17B 109.5 . . ?
H17A C17 H17B 109.5 . . ?
C16 C17 H17C 109.5 . . ?
H17A C17 H17C 109.5 . . ?
H17B C17 H17C 109.5 . . ?
C16 C18 H18A 109.5 . . ?
C16 C18 H18B 109.5 . . ?
H18A C18 H18B 109.5 . . ?
C16 C18 H18C 109.5 . . ?
H18A C18 H18C 109.5 . . ?
H18B C18 H18C 109.5 . . ?
N3 C19 C21 106.80(13) . . ?
N3 C19 C22 106.72(13) . . ?
C21 C19 C22 108.17(14) . . ?
N3 C19 C20 116.15(14) . . ?
C21 C19 C20 107.46(14) . . ?
C22 C19 C20 111.22(14) . . ?
C19 C20 H20A 109.5 . . ?
C19 C20 H20B 109.5 . . ?
H20A C20 H20B 109.5 . . ?
C19 C20 H20C 109.5 . . ?
H20A C20 H20C 109.5 . . ?
H20B C20 H20C 109.5 . . ?
C19 C21 H21A 109.5 . . ?
C19 C21 H21B 109.5 . . ?
H21A C21 H21B 109.5 . . ?
C19 C21 H21C 109.5 . . ?
H21A C21 H21C 109.5 . . ?
H21B C21 H21C 109.5 . . ?
C23 C22 C19 112.96(14) . . ?
C23 C22 H22A 109.0 . . ?
C19 C22 H22A 109.0 . . ?
C23 C22 H22B 109.0 . . ?
C19 C22 H22B 109.0 . . ?
H22A C22 H22B 107.8 . . ?
C22 C23 C24 108.95(14) . . ?
C22 C23 H23A 109.9 . . ?
C24 C23 H23A 109.9 . . ?
C22 C23 H23B 109.9 . . ?
C24 C23 H23B 109.9 . . ?
H23A C23 H23B 108.3 . . ?
C23 C24 C25 113.44(14) . . ?
C23 C24 H24A 108.9 . . ?
C25 C24 H24A 108.9 . . ?
C23 C24 H24B 108.9 . . ?
C25 C24 H24B 108.9 . . ?
H24A C24 H24B 107.7 . . ?
N3 C25 C27 107.36(13) . . ?
N3 C25 C24 105.96(13) . . ?
C27 C25 C24 108.03(14) . . ?
N3 C25 C26 115.53(13) . . ?
C27 C25 C26 107.83(14) . . ?
C24 C25 C26 111.83(14) . . ?
C25 C26 H26A 109.5 . . ?
C25 C26 H26B 109.5 . . ?
H26A C26 H26B 109.5 . . ?
C25 C26 H26C 109.5 . . ?
H26A C26 H26C 109.5 . . ?
H26B C26 H26C 109.5 . . ?
C25 C27 H27A 109.5 . . ?
C25 C27 H27B 109.5 . . ?
H27A C27 H27B 109.5 . . ?
C25 C27 H27C 109.5 . . ?
H27A C27 H27C 109.5 . . ?
H27B C27 H27C 109.5 . . ?
O4 C28 C29 104.46(13) . . ?
O4 C28 H28A 110.9 . . ?
C29 C28 H28A 110.9 . . ?
O4 C28 H28B 110.9 . . ?
C29 C28 H28B 110.9 . . ?
H28A C28 H28B 108.9 . . ?
C28 C29 C30 102.27(15) . . ?
C28 C29 H29A 111.3 . . ?
C30 C29 H29A 111.3 . . ?
C28 C29 H29B 111.3 . . ?
C30 C29 H29B 111.3 . . ?
H29A C29 H29B 109.2 . . ?
C31 C30 C29 102.80(15) . . ?
C31 C30 H30A 111.2 . . ?
C29 C30 H30A 111.2 . . ?
C31 C30 H30B 111.2 . . ?
C29 C30 H30B 111.2 . . ?
H30A C30 H30B 109.1 . . ?
O4 C31 C30 104.90(14) . . ?
O4 C31 H31A 110.8 . . ?
C30 C31 H31A 110.8 . . ?
O4 C31 H31B 110.8 . . ?
C30 C31 H31B 110.8 . . ?
H31A C31 H31B 108.8 . . ?

_refine_diff_density_max         0.284
_refine_diff_density_min         -0.718
_refine_diff_density_rms         0.054

_shelx_res_file                  
;
TITL Nava2306_a.res in P-1
    Nava2306_a.res
    created by SHELXL-2018/3 at 12:48:25 on 08-Sep-2023
REM Old TITL Nava2306 in P-1
REM SHELXT solution in P-1
REM R1 0.087,  Rweak 0.008,  Alpha 0.082,  Orientation as input
REM Formula found by SHELXT:  C31 N3 O4 Ga
CELL  1.54178  11.7627  12.4302  12.9451  118.425   91.211   90.139
ZERR    2.000   0.0004   0.0005   0.0005    0.001    0.001    0.001
LATT  1
SFAC C H N O GA
UNIT 62 124 6 8 2
TEMP -173
SIZE 0.188 0.296 0.429
L.S. 10
BOND $H
LIST 4
ACTA
FMAP 2
PLAN 20
WGHT    0.032600    1.296100
FVAR       0.67765
GA1   5    0.650691    0.664610    0.307460    11.00000    0.01657    0.01522 =
         0.01442    0.00722   -0.00057   -0.00006
O1    4    0.667536    0.713195    0.196750    11.00000    0.02054    0.01936 =
         0.01846    0.00952   -0.00170   -0.00547
O2    4    0.650036    0.506324    0.277943    11.00000    0.01933    0.01727 =
         0.01592    0.00661    0.00242    0.00272
O3    4    0.677625    0.785857    0.456884    11.00000    0.02265    0.01778 =
         0.01565    0.00889   -0.00404    0.00074
O4    4    0.476420    0.668597    0.300319    11.00000    0.01693    0.01684 =
         0.02491    0.01086   -0.00059   -0.00014
N1    3    0.770184    0.787377    0.213518    11.00000    0.01713    0.01619 =
         0.01892    0.00819    0.00105   -0.00264
N2    3    0.720217    0.416365    0.185753    11.00000    0.01818    0.01641 =
         0.01459    0.00627    0.00071    0.00344
N3    3    0.742279    0.747023    0.530520    11.00000    0.01705    0.01832 =
         0.01538    0.00996   -0.00336   -0.00128
C1    1    0.732648    0.909202    0.229964    11.00000    0.02139    0.01771 =
         0.01886    0.01024   -0.00124   -0.00092
C2    1    0.678105    0.975570    0.350566    11.00000    0.02506    0.02048 =
         0.02111    0.01008    0.00181    0.00156
AFIX 137
H2A   2    0.663874    1.060737    0.370110    11.00000   -1.50000
H2B   2    0.729540    0.973581    0.410165    11.00000   -1.50000
H2C   2    0.606020    0.934837    0.348549    11.00000   -1.50000
AFIX   0
C3    1    0.646086    0.905191    0.137536    11.00000    0.02496    0.02522 =
         0.02533    0.01470   -0.00412   -0.00226
AFIX 137
H3A   2    0.684217    0.880223    0.063092    11.00000   -1.50000
H3B   2    0.613668    0.986527    0.164673    11.00000   -1.50000
H3C   2    0.585178    0.846264    0.125911    11.00000   -1.50000
AFIX   0
C4    1    0.839880    0.982255    0.234807    11.00000    0.02481    0.01901 =
         0.02186    0.01024   -0.00054   -0.00304
AFIX  23
H4A   2    0.816838    1.061146    0.239884    11.00000   -1.20000
H4B   2    0.884658    1.000584    0.307070    11.00000   -1.20000
AFIX   0
C5    1    0.914907    0.916030    0.129476    11.00000    0.02845    0.02520 =
         0.02543    0.01287    0.00345   -0.00635
AFIX  23
H5A   2    0.983883    0.965842    0.138482    11.00000   -1.20000
H5B   2    0.873286    0.901910    0.056727    11.00000   -1.20000
AFIX   0
C6    1    0.947833    0.794575    0.122372    11.00000    0.02473    0.02687 =
         0.02357    0.01101    0.00721   -0.00042
AFIX  23
H6A   2    0.994017    0.810675    0.193226    11.00000   -1.20000
H6B   2    0.995786    0.749604    0.053122    11.00000   -1.20000
AFIX   0
C7    1    0.845428    0.713761    0.112903    11.00000    0.02565    0.01997 =
         0.01562    0.00692    0.00427    0.00047
C8    1    0.787192    0.659385   -0.009899    11.00000    0.03869    0.02303 =
         0.01647    0.00661    0.00193   -0.00378
AFIX 137
H8A   2    0.781419    0.722767   -0.034246    11.00000   -1.50000
H8B   2    0.710872    0.629345   -0.006919    11.00000   -1.50000
H8C   2    0.832308    0.591516   -0.066509    11.00000   -1.50000
AFIX   0
C9    1    0.889364    0.608823    0.132273    11.00000    0.03075    0.02207 =
         0.02239    0.00929    0.00778    0.00462
AFIX 137
H9A   2    0.826149    0.553193    0.123038    11.00000   -1.50000
H9B   2    0.922806    0.642000    0.211699    11.00000   -1.50000
H9C   2    0.947282    0.564056    0.074491    11.00000   -1.50000
AFIX   0
C10   1    0.642007    0.332898    0.087242    11.00000    0.02239    0.01779 =
         0.01466    0.00749   -0.00124   -0.00015
C11   1    0.544071    0.276053    0.123139    11.00000    0.02266    0.02197 =
         0.02040    0.01009   -0.00266   -0.00332
AFIX 137
H11A  2    0.479403    0.257877    0.068093    11.00000   -1.50000
H11B  2    0.520808    0.333838    0.202714    11.00000   -1.50000
H11C  2    0.569704    0.200284    0.121443    11.00000   -1.50000
AFIX   0
C12   1    0.591739    0.408141    0.032280    11.00000    0.02738    0.02202 =
         0.01779    0.01079   -0.00329   -0.00043
AFIX 137
H12A  2    0.653478    0.446794    0.011485    11.00000   -1.50000
H12B  2    0.542627    0.471456    0.088810    11.00000   -1.50000
H12C  2    0.546970    0.354286   -0.038597    11.00000   -1.50000
AFIX   0
C13   1    0.715571    0.232936   -0.005521    11.00000    0.02952    0.01992 =
         0.01678    0.00700    0.00205    0.00257
AFIX  23
H13A  2    0.665465    0.173126   -0.069751    11.00000   -1.20000
H13B  2    0.766501    0.270733   -0.039528    11.00000   -1.20000
AFIX   0
C14   1    0.787230    0.165686    0.044243    11.00000    0.03014    0.02069 =
         0.02065    0.00813    0.00561    0.00725
AFIX  23
H14A  2    0.836119    0.105661   -0.017508    11.00000   -1.20000
H14B  2    0.737186    0.120897    0.071800    11.00000   -1.20000
AFIX   0
C15   1    0.860669    0.258555    0.146257    11.00000    0.02127    0.02360 =
         0.02391    0.01354    0.00447    0.00652
AFIX  23
H15A  2    0.915720    0.296113    0.115628    11.00000   -1.20000
H15B  2    0.904615    0.215173    0.180857    11.00000   -1.20000
AFIX   0
C16   1    0.792807    0.360453    0.243335    11.00000    0.01903    0.01864 =
         0.01813    0.01015    0.00013    0.00199
C17   1    0.729577    0.312275    0.316161    11.00000    0.02551    0.02199 =
         0.01923    0.01203    0.00164    0.00380
AFIX 137
H17A  2    0.687084    0.237462    0.263289    11.00000   -1.50000
H17B  2    0.676689    0.374367    0.368057    11.00000   -1.50000
H17C  2    0.784668    0.294297    0.363538    11.00000   -1.50000
AFIX   0
C18   1    0.876466    0.460149    0.326477    11.00000    0.02216    0.02293 =
         0.02352    0.01199   -0.00446    0.00078
AFIX 137
H18A  2    0.917875    0.493172    0.282632    11.00000   -1.50000
H18B  2    0.930518    0.425178    0.360588    11.00000   -1.50000
H18C  2    0.834578    0.525941    0.389453    11.00000   -1.50000
AFIX   0
C19   1    0.663910    0.747715    0.619674    11.00000    0.01863    0.02093 =
         0.01606    0.00931    0.00050    0.00092
C20   1    0.601969    0.868451    0.694278    11.00000    0.02439    0.02519 =
         0.02108    0.00879    0.00310    0.00315
AFIX 137
H20A  2    0.575037    0.902332    0.643719    11.00000   -1.50000
H20B  2    0.654477    0.926962    0.754914    11.00000   -1.50000
H20C  2    0.536973    0.852898    0.731684    11.00000   -1.50000
AFIX   0
C21   1    0.573007    0.648893    0.552686    11.00000    0.01951    0.02590 =
         0.02037    0.01162    0.00027   -0.00276
AFIX 137
H21A  2    0.518695    0.678562    0.513883    11.00000   -1.50000
H21B  2    0.532871    0.630007    0.607810    11.00000   -1.50000
H21C  2    0.609275    0.574862    0.493491    11.00000   -1.50000
AFIX   0
C22   1    0.734064    0.708830    0.697531    11.00000    0.02097    0.02686 =
         0.02015    0.01517   -0.00110   -0.00191
AFIX  23
H22A  2    0.685894    0.713535    0.761310    11.00000   -1.20000
H22B  2    0.756754    0.622584    0.649780    11.00000   -1.20000
AFIX   0
C23   1    0.840308    0.787817    0.751582    11.00000    0.02266    0.03252 =
         0.02235    0.01674   -0.00534   -0.00336
AFIX  23
H23A  2    0.885186    0.755800    0.796326    11.00000   -1.20000
H23B  2    0.818563    0.872800    0.806379    11.00000   -1.20000
AFIX   0
C24   1    0.911263    0.785980    0.653720    11.00000    0.01770    0.02585 =
         0.02467    0.01484   -0.00422   -0.00366
AFIX  23
H24A  2    0.938671    0.701858    0.604302    11.00000   -1.20000
H24B  2    0.978715    0.840045    0.689150    11.00000   -1.20000
AFIX   0
C25   1    0.845910    0.827505    0.575234    11.00000    0.01854    0.01811 =
         0.01800    0.00877   -0.00297   -0.00218
C26   1    0.823707    0.965876    0.639714    11.00000    0.02840    0.01877 =
         0.02111    0.00879   -0.00464   -0.00376
AFIX 137
H26A  2    0.892133    1.010305    0.638408    11.00000   -1.50000
H26B  2    0.804451    0.991158    0.721318    11.00000   -1.50000
H26C  2    0.760397    0.984287    0.600479    11.00000   -1.50000
AFIX   0
C27   1    0.918793    0.800228    0.469289    11.00000    0.02089    0.02450 =
         0.02230    0.01211    0.00034   -0.00315
AFIX 137
H27A  2    0.932525    0.712134    0.425409    11.00000   -1.50000
H27B  2    0.991616    0.844441    0.496433    11.00000   -1.50000
H27C  2    0.878938    0.826632    0.418141    11.00000   -1.50000
AFIX   0
C28   1    0.398662    0.571888    0.291088    11.00000    0.01866    0.01924 =
         0.02842    0.01183   -0.00266   -0.00471
AFIX  23
H28A  2    0.431228    0.528578    0.331959    11.00000   -1.20000
H28B  2    0.382590    0.511791    0.207803    11.00000   -1.20000
AFIX   0
C29   1    0.292224    0.638336    0.349643    11.00000    0.02452    0.02898 =
         0.03454    0.01795    0.00418   -0.00052
AFIX  23
H29A  2    0.297529    0.670229    0.435763    11.00000   -1.20000
H29B  2    0.224123    0.584522    0.317742    11.00000   -1.20000
AFIX   0
C30   1    0.289366    0.741770    0.318497    11.00000    0.02374    0.03166 =
         0.05434    0.02603    0.00467    0.00560
AFIX  23
H30A  2    0.259383    0.712882    0.237408    11.00000   -1.20000
H30B  2    0.242315    0.810083    0.373793    11.00000   -1.20000
AFIX   0
C31   1    0.413234    0.779918    0.329911    11.00000    0.02199    0.01935 =
         0.03871    0.01554    0.00503    0.00604
AFIX  23
H31A  2    0.430454    0.812024    0.275053    11.00000   -1.20000
H31B  2    0.432412    0.843785    0.411076    11.00000   -1.20000

AFIX   0
HKLF 4


REM  Nava2306_a.res in P-1
REM wR2 = 0.0800, GooF = S = 1.085, Restrained GooF = 1.085 for all data
REM R1 = 0.0306 for 6003 Fo > 4sig(Fo) and 0.0320 for all 6313 data
REM 364 parameters refined using 0 restraints

END

WGHT      0.0320      1.3040

REM Highest difference peak  0.284,  deepest hole -0.718,  1-sigma level  0.054
Q1    1   0.6757  0.2816  0.0451  11.00000  0.05    0.28
Q2    1   0.7541  0.3393  0.2732  11.00000  0.05    0.27
Q3    1   0.8196  0.3194  0.1903  11.00000  0.05    0.27
Q4    1   0.5969  0.3111  0.1109  11.00000  0.05    0.26
Q5    1   0.7964  0.7846  0.5478  11.00000  0.05    0.26
Q6    1   0.8754  0.8029  0.6102  11.00000  0.05    0.26
Q7    1   0.6996  0.7238  0.6523  11.00000  0.05    0.25
Q8    1   0.8085  0.6938  0.0608  11.00000  0.05    0.25
Q9    1   0.5874  0.5606  0.2587  11.00000  0.05    0.25
Q10   1   0.8423  0.4018  0.2755  11.00000  0.05    0.24
Q11   1   0.6897  0.9013  0.1835  11.00000  0.05    0.24
Q12   1   0.6777  0.3814  0.1440  11.00000  0.05    0.24
Q13   1   0.7380  0.5772  0.2616  11.00000  0.05    0.24
Q14   1   0.2789  0.6383  0.2835  11.00000  0.05    0.24
Q15   1   0.7009  0.9276  0.2866  11.00000  0.05    0.24
Q16   1   0.7860  0.7543  0.7317  11.00000  0.05    0.23
Q17   1   0.7578  0.3881  0.2123  11.00000  0.05    0.23
Q18   1   0.6178  0.6979  0.5818  11.00000  0.05    0.23
Q19   1   0.6198  0.3778  0.0697  11.00000  0.05    0.23
Q20   1   0.8188  0.2182  0.1041  11.00000  0.05    0.22
;
_shelx_res_checksum              94276
####################################################################### 
# 
# This file contains crystal structure data downloaded from the 
# Cambridge Structural Database (CSD) hosted by the Cambridge 
# Crystallographic Data Centre (CCDC).
# 
# Full information about CCDC data access policies and citation 
# guidelines are available at http://www.ccdc.cam.ac.uk/access/V1 
# 
# Audit and citation data items may have been added by the CCDC. 
# Please retain this information to preserve the provenance of 
# this file and to allow appropriate attribution of the data. 
# 
#######################################################################

data_nava2402
_database_code_depnum_ccdc_archive 'CCDC 2347346'
loop_
_audit_author_name
_audit_author_address
'Martin-Louis Riu'
;University of California, Los Angeles
United States of America
;
_audit_update_record             
;
2024-04-10 deposited with the CCDC.	2025-01-16 downloaded from the CCDC.
;
_audit_creation_method           
;FinalCif V132 by Daniel Kratzert, Freiburg 2024, 
https://dkratzert.de/finalcif.html
;
_shelx_SHELXL_version_number     2018/3
_chemical_name_systematic        ?
_chemical_name_common            ?
_chemical_formula_sum            'C9 H18 In N O'
_chemical_formula_moiety         ?
_chemical_formula_weight         271.06
_chemical_melting_point          ?
_space_group_crystal_system      orthorhombic
_space_group_IT_number           64
_space_group_name_H-M_alt        'C m c a'
_space_group_name_Hall           '-C 2bc 2'
_shelx_space_group_comment       
;
The symmetry employed for this shelxl refinement is uniquely defined
by the following loop, which should always be used as a source of
symmetry information in preference to the above space-group names.
They are only intended as comments.
;

loop_
_space_group_symop_operation_xyz
'x, y, z'
'-x, -y+1/2, z+1/2'
'-x, y+1/2, -z+1/2'
'x, -y, -z'
'x+1/2, y+1/2, z'
'-x+1/2, -y+1, z+1/2'
'-x+1/2, y+1, -z+1/2'
'x+1/2, -y+1/2, -z'
'-x, -y, -z'
'x, y-1/2, -z-1/2'
'x, -y-1/2, z-1/2'
'-x, y, z'
'-x+1/2, -y+1/2, -z'
'x+1/2, y, -z-1/2'
'x+1/2, -y, z-1/2'
'-x+1/2, y+1/2, z'

_cell_length_a                   12.4969(10)
_cell_length_b                   9.4605(5)
_cell_length_c                   18.0744(11)
_cell_angle_alpha                90
_cell_angle_beta                 90
_cell_angle_gamma                90
_cell_volume                     2136.9(2)
_cell_formula_units_Z            8
_cell_measurement_temperature    100(2)
_cell_measurement_reflns_used    5048
_cell_measurement_theta_min      2.93
_cell_measurement_theta_max      27.28
_exptl_crystal_description       plate
_exptl_crystal_colour            yellow
_exptl_crystal_recrystallization_method ?
_exptl_crystal_density_meas      'not measured'
_exptl_crystal_density_method    .
_exptl_crystal_density_diffrn    1.685
_exptl_crystal_F_000             1088
_exptl_crystal_size_max          0.374
_exptl_crystal_size_mid          0.300
_exptl_crystal_size_min          0.198
_exptl_absorpt_coefficient_mu    2.170
_exptl_absorpt_correction_type   multi-scan
_exptl_absorpt_correction_T_min  0.6124
_exptl_absorpt_correction_T_max  0.7456
_exptl_absorpt_process_details   
;SADABS-2016/2 - Bruker AXS area detector scaling and absorption correction: 
Krause, L., Herbst-Irmer, R., Sheldrick G.M. & Stalke D., J. Appl. Cryst. 48 
(2015) 3-10
;
_exptl_absorpt_special_details   ?
_shelx_estimated_absorpt_T_min   ?
_shelx_estimated_absorpt_T_max   ?
_exptl_transmission_factor_min   ?
_exptl_transmission_factor_max   ?
_exptl_special_details           ?
_diffrn_ambient_temperature      100(2)
_diffrn_ambient_environment      ?
_diffrn_radiation_type           MoK\a
_diffrn_radiation_wavelength     0.71073
_diffrn_radiation_monochromator  'mirror optics'
_olex2_diffrn_ambient_temperature_device 'Oxford Cryostream 800'
_diffrn_measurement_ambient_temperature_device_make ?
_diffrn_radiation_probe          ?
_diffrn_source                   'microfocus sealed X-ray tube'
_diffrn_source_type              'Incoatec I\ms'
_diffrn_source_voltage           50.0
_diffrn_source_current           1.4
_diffrn_detector                 HPAD
_diffrn_detector_type            'Bruker PHOTON III'
_diffrn_detector_area_resol_mean 7.41
_diffrn_measurement_device       'three-circle diffractometer'
_diffrn_measurement_device_type  'Bruker D8 VENTURE dual wavelength Mo/Cu'
_diffrn_measurement_method       '\w and \f scans'
_diffrn_measurement_specimen_support 'MiTeGen micromount'
_diffrn_reflns_number            17176
_diffrn_reflns_av_unetI/netI     0.0301
_diffrn_reflns_av_R_equivalents  0.0797
_diffrn_reflns_theta_min         2.254
_diffrn_reflns_theta_max         27.526
_diffrn_reflns_theta_full        25.242
_diffrn_reflns_limit_h_min       -16
_diffrn_reflns_limit_h_max       16
_diffrn_reflns_limit_k_min       -12
_diffrn_reflns_limit_k_max       12
_diffrn_reflns_limit_l_min       -23
_diffrn_reflns_limit_l_max       23
_diffrn_measured_fraction_theta_max 1.000
_diffrn_measured_fraction_theta_full 1.000
_diffrn_reflns_Laue_measured_fraction_max 1.000
_diffrn_reflns_Laue_measured_fraction_full 1.000
_diffrn_reflns_point_group_measured_fraction_max 1.000
_diffrn_reflns_point_group_measured_fraction_full 1.000
_reflns_number_total             1291
_reflns_number_gt                1083
_reflns_threshold_expression     'I > 2\s(I)'
_reflns_Friedel_coverage         0.000
_reflns_Friedel_fraction_max     .
_reflns_Friedel_fraction_full    .
_reflns_special_details          
;
 Reflections were merged by SHELXL according to the crystal
 class for the calculation of statistics and refinement.
 
 _reflns_Friedel_fraction is defined as the number of unique
 Friedel pairs measured divided by the number that would be
 possible theoretically, ignoring centric projections and
 systematic absences.
;
_computing_data_collection       
'Bruker BIS V6.2.16/2021-10-22 and APEX5 2023.9-2'
_computing_cell_refinement       'SAINT V8.40B'
_computing_data_reduction        'SAINT V8.40B'
_computing_structure_solution    'SHELXT 2018/2 (Sheldrick, 2018)'
_computing_structure_refinement  'SHELXL-2018/3 (Sheldrick, 2018)'
_computing_molecular_graphics    ?
_computing_publication_material  ?
_refine_special_details          ?
_refine_ls_structure_factor_coef Fsqd
_refine_ls_matrix_type           full
_refine_ls_weighting_scheme      calc
_refine_ls_weighting_details     
'w=1/[\s^2^(Fo^2^)+(0.0141P)^2^+2.5073P] where P=(Fo^2^+2Fc^2^)/3'
_atom_sites_solution_primary     direct
_atom_sites_solution_secondary   ?
_atom_sites_solution_hydrogens   geom
_refine_ls_hydrogen_treatment    constr
_refine_ls_number_reflns         1291
_refine_ls_number_parameters     63
_refine_ls_number_restraints     0
_refine_ls_R_factor_all          0.0283
_refine_ls_R_factor_gt           0.0203
_refine_ls_wR_factor_ref         0.0443
_refine_ls_wR_factor_gt          0.0425
_refine_ls_goodness_of_fit_ref   1.035
_refine_ls_restrained_S_all      1.035
_refine_ls_shift/su_max          0.001
_refine_ls_shift/su_mean         0.000
_refine_diff_density_max         0.357
_refine_diff_density_min         -0.422
_refine_diff_density_rms         0.071
_refine_ls_extinction_method     none
_refine_ls_extinction_coef       .

loop_
_atom_type_symbol
_atom_type_description
_atom_type_scat_dispersion_real
_atom_type_scat_dispersion_imag
_atom_type_scat_source
C C 0.0033 0.0016 'International Tables Vol C Tables 4.2.6.8 and 6.1.1.4'
H H 0.0000 0.0000 'International Tables Vol C Tables 4.2.6.8 and 6.1.1.4'
In In -0.7276 1.3100 'International Tables Vol C Tables 4.2.6.8 and 6.1.1.4'
N N 0.0061 0.0033 'International Tables Vol C Tables 4.2.6.8 and 6.1.1.4'
O O 0.0106 0.0060 'International Tables Vol C Tables 4.2.6.8 and 6.1.1.4'

_geom_special_details            
;
 All esds (except the esd in the dihedral angle between two l.s. planes)
 are estimated using the full covariance matrix.  The cell esds are taken
 into account individually in the estimation of esds in distances, angles
 and torsion angles; correlations between esds in cell parameters are only
 used when they are defined by crystal symmetry.  An approximate (isotropic)
 treatment of cell esds is used for estimating esds involving l.s. planes.
;

loop_
_atom_site_label
_atom_site_type_symbol
_atom_site_fract_x
_atom_site_fract_y
_atom_site_fract_z
_atom_site_U_iso_or_equiv
_atom_site_adp_type
_atom_site_occupancy
_atom_site_site_symmetry_order
_atom_site_calc_flag
_atom_site_refinement_flags_posn
_atom_site_refinement_flags_adp
_atom_site_refinement_flags_occupancy
_atom_site_disorder_assembly
_atom_site_disorder_group
In1 In 0.500000 0.62557(2) 0.57609(2) 0.02115(8) Uani 1 2 d S T P . .
O1 O 0.500000 0.40027(19) 0.54956(11) 0.0177(4) Uani 1 2 d S T P . .
N1 N 0.500000 0.3231(2) 0.61947(12) 0.0141(5) Uani 1 2 d S T P . .
C1 C 0.39773(17) 0.2446(2) 0.62643(12) 0.0178(4) Uani 1 1 d . . . . .
C2 C 0.30904(18) 0.3554(2) 0.63152(14) 0.0272(5) Uani 1 1 d . . . . .
H2A H 0.300956 0.402473 0.583558 0.041 Uiso 1 1 calc R U . . .
H2B H 0.327690 0.425445 0.669309 0.041 Uiso 1 1 calc R U . . .
H2C H 0.241585 0.309192 0.644964 0.041 Uiso 1 1 calc R U . . .
C3 C 0.3706(2) 0.1431(2) 0.56321(12) 0.0275(5) Uani 1 1 d . . . . .
H3A H 0.381970 0.190717 0.515706 0.041 Uiso 1 1 calc R U . . .
H3B H 0.295524 0.113988 0.567225 0.041 Uiso 1 1 calc R U . . .
H3C H 0.416781 0.059626 0.566225 0.041 Uiso 1 1 calc R U . . .
C4 C 0.40147(18) 0.1646(2) 0.70038(12) 0.0206(4) Uani 1 1 d . . . . .
H4A H 0.400018 0.233755 0.741456 0.025 Uiso 1 1 calc R U . . .
H4B H 0.336851 0.104573 0.704661 0.025 Uiso 1 1 calc R U . . .
C5 C 0.500000 0.0724(3) 0.70819(16) 0.0225(7) Uani 1 2 d S T P . .
H5A H 0.500002 0.025453 0.757150 0.027 Uiso 1 2 calc R U P . .
H5B H 0.499998 -0.001659 0.669475 0.027 Uiso 1 2 calc R U P . .

loop_
_atom_site_aniso_label
_atom_site_aniso_U_11
_atom_site_aniso_U_22
_atom_site_aniso_U_33
_atom_site_aniso_U_23
_atom_site_aniso_U_13
_atom_site_aniso_U_12
In1 0.03580(14) 0.01486(11) 0.01278(11) -0.00062(8) 0.000 0.000
O1 0.0285(12) 0.0140(9) 0.0106(9) 0.0041(7) 0.000 0.000
N1 0.0189(13) 0.0143(10) 0.0090(11) 0.0038(9) 0.000 0.000
C1 0.0193(11) 0.0193(9) 0.0148(9) 0.0014(8) -0.0012(9) -0.0042(8)
C2 0.0186(12) 0.0312(12) 0.0318(12) 0.0039(10) -0.0006(9) 0.0013(9)
C3 0.0366(14) 0.0259(11) 0.0200(11) 0.0032(9) -0.0078(9) -0.0120(10)
C4 0.0231(12) 0.0212(10) 0.0173(10) 0.0031(8) 0.0026(9) -0.0055(8)
C5 0.036(2) 0.0179(13) 0.0137(14) 0.0041(11) 0.000 0.000

loop_
_geom_bond_atom_site_label_1
_geom_bond_atom_site_label_2
_geom_bond_distance
_geom_bond_site_symmetry_2
_geom_bond_publ_flag
In1 O1 2.1847(19) . ?
In1 O1 2.284(2) 9_666 ?
O1 N1 1.459(3) . ?
N1 C1 1.483(2) 12_655 ?
N1 C1 1.483(2) . ?
C1 C2 1.528(3) . ?
C1 C3 1.531(3) . ?
C1 C4 1.537(3) . ?
C4 C5 1.515(3) . ?

loop_
_geom_angle_atom_site_label_1
_geom_angle_atom_site_label_2
_geom_angle_atom_site_label_3
_geom_angle
_geom_angle_site_symmetry_1
_geom_angle_site_symmetry_3
_geom_angle_publ_flag
O1 In1 O1 71.18(8) . 9_666 ?
N1 O1 In1 107.34(14) . . ?
N1 O1 In1 143.84(15) . 9_666 ?
In1 O1 In1 108.83(8) . 9_666 ?
O1 N1 C1 108.89(13) . 12_655 ?
O1 N1 C1 108.90(13) . . ?
C1 N1 C1 119.0(2) 12_655 . ?
N1 C1 C2 106.68(17) . . ?
N1 C1 C3 116.22(19) . . ?
C2 C1 C3 108.31(19) . . ?
N1 C1 C4 107.11(18) . . ?
C2 C1 C4 107.91(18) . . ?
C3 C1 C4 110.28(17) . . ?
C5 C4 C1 112.91(19) . . ?
C4 C5 C4 108.7(2) 12_655 . ?

_shelx_res_file                  
;
TITL nava2402_a.res in Cmca
    nava2402_a.res
    created by SHELXL-2018/3 at 10:23:27 on 30-Jan-2024
REM Old TITL nava2402 in Cmca
REM SHELXT solution in Cmca: R1 0.101, Rweak 0.002, Alpha 0.020
REM <I/s>   0.595 for  111 systematic absences,  Orientation as input
REM Formula found by SHELXT:  C9 In N O
CELL  0.71073  12.4969   9.4605  18.0744   90.000   90.000   90.000
ZERR    8.000   0.0010   0.0005   0.0011    0.000    0.000    0.000
LATT  7
SYMM -X, 1/2-Y, 1/2+Z
SYMM -X, 1/2+Y, 1/2-Z
SYMM X, -Y, -Z
SFAC C H IN N O
UNIT 72 144 8 8 8
TEMP -173.150
L.S. 10
BOND
LIST 4
ACTA
FMAP 2
PLAN 20
WGHT    0.014100    2.507300
FVAR       0.22052
IN1   3    0.500000    0.625569    0.576093    10.50000    0.03580    0.01486 =
         0.01278   -0.00062    0.00000    0.00000
O1    5    0.500000    0.400271    0.549558    10.50000    0.02850    0.01397 =
         0.01056    0.00408    0.00000    0.00000
N1    4    0.500000    0.323099    0.619468    10.50000    0.01891    0.01432 =
         0.00898    0.00381    0.00000    0.00000
C1    1    0.397732    0.244626    0.626430    11.00000    0.01934    0.01927 =
         0.01477    0.00141   -0.00122   -0.00415
C2    1    0.309040    0.355361    0.631522    11.00000    0.01859    0.03125 =
         0.03179    0.00387   -0.00059    0.00126
AFIX 137
H2A   2    0.300956    0.402473    0.583558    11.00000   -1.50000
H2B   2    0.327690    0.425445    0.669309    11.00000   -1.50000
H2C   2    0.241585    0.309192    0.644964    11.00000   -1.50000
AFIX   0
C3    1    0.370557    0.143107    0.563209    11.00000    0.03665    0.02586 =
         0.02000    0.00320   -0.00778   -0.01205
AFIX 137
H3A   2    0.381970    0.190717    0.515706    11.00000   -1.50000
H3B   2    0.295524    0.113988    0.567225    11.00000   -1.50000
H3C   2    0.416781    0.059626    0.566225    11.00000   -1.50000
AFIX   0
C4    1    0.401470    0.164553    0.700382    11.00000    0.02314    0.02122 =
         0.01730    0.00306    0.00261   -0.00547
AFIX  23
H4A   2    0.400018    0.233755    0.741456    11.00000   -1.20000
H4B   2    0.336851    0.104573    0.704661    11.00000   -1.20000
AFIX   0
C5    1    0.500000    0.072368    0.708190    10.50000    0.03583    0.01791 =
         0.01374    0.00408    0.00000    0.00000
AFIX  23
H5A   2    0.500002    0.025453    0.757150    10.50000   -1.20000
H5B   2    0.499998   -0.001659    0.669475    10.50000   -1.20000
AFIX   0
HKLF 4


REM  nava2402_a.res in Cmca
REM wR2 = 0.0443, GooF = S = 1.035, Restrained GooF = 1.035 for all data
REM R1 = 0.0203 for 1083 Fo > 4sig(Fo) and 0.0283 for all 1291 data
REM 63 parameters refined using 0 restraints

END

WGHT      0.0141      2.5073

REM Highest difference peak  0.357,  deepest hole -0.422,  1-sigma level  0.071
Q1    1   0.3567  0.2930  0.6277  11.00000  0.05    0.36
Q2    1   0.4004  0.2038  0.6573  11.00000  0.05    0.33
Q3    1   0.3937  0.1992  0.6001  11.00000  0.05    0.29
Q4    1   0.4534  0.1212  0.7007  11.00000  0.05    0.28
Q5    1   0.4464  0.2726  0.6172  11.00000  0.05    0.27
Q6    1   0.6367  0.6316  0.6399  11.00000  0.05    0.27
Q7    1   0.5530  0.6161  0.5504  11.00000  0.05    0.26
Q8    1   0.5729  0.6601  0.6229  11.00000  0.05    0.24
Q9    1   0.1524  0.1588  0.5626  11.00000  0.05    0.21
Q10   1   0.3136  0.2795  0.7787  11.00000  0.05    0.20
Q11   1   0.4266  0.2158  0.7122  11.00000  0.05    0.20
Q12   1   0.3907  0.3134  0.4918  11.00000  0.05    0.20
Q13   1   0.2885  0.1305  0.7241  11.00000  0.05    0.20
Q14   1   0.4594  0.1543  0.5771  11.00000  0.05    0.20
Q15   1   0.4134  0.4078  0.5430  11.00000  0.05    0.20
Q16   1   0.2948  0.1392  0.4691  11.00000  0.05    0.19
Q17   1   0.1008  0.3058  0.6025  11.00000  0.05    0.19
Q18   1   0.3473  0.0202  0.5549  11.00000  0.05    0.19
Q19   1   0.2500  0.0001  0.7500  10.50000  0.05    0.19
Q20   1   0.5741  0.5701  0.5786  11.00000  0.05    0.19
;
_shelx_res_checksum              65030
####################################################################### 
# 
# This file contains crystal structure data downloaded from the 
# Cambridge Structural Database (CSD) hosted by the Cambridge 
# Crystallographic Data Centre (CCDC).
# 
# Full information about CCDC data access policies and citation 
# guidelines are available at http://www.ccdc.cam.ac.uk/access/V1 
# 
# Audit and citation data items may have been added by the CCDC. 
# Please retain this information to preserve the provenance of 
# this file and to allow appropriate attribution of the data. 
# 
#######################################################################

data_nava2401
_database_code_depnum_ccdc_archive 'CCDC 2347345'
loop_
_audit_author_name
_audit_author_address
'Martin-Louis Riu'
;University of California, Los Angeles
United States of America
;
_audit_update_record             
;
2024-04-10 deposited with the CCDC.	2025-01-16 downloaded from the CCDC.
;
_audit_creation_method           
;FinalCif V132 by Daniel Kratzert, Freiburg 2024, 
https://dkratzert.de/finalcif.html
;
_shelx_SHELXL_version_number     2018/3
_chemical_name_systematic        ?
_chemical_name_common            ?
_chemical_formula_sum            'C27 H56 Ga N3 O3'
_chemical_formula_moiety         ?
_chemical_formula_weight         540.46
_chemical_melting_point          ?
_space_group_crystal_system      monoclinic
_space_group_IT_number           14
_space_group_name_H-M_alt        'P 21/n'
_space_group_name_Hall           '-P 2yn'
_shelx_space_group_comment       
;
The symmetry employed for this shelxl refinement is uniquely defined
by the following loop, which should always be used as a source of
symmetry information in preference to the above space-group names.
They are only intended as comments.
;

loop_
_space_group_symop_operation_xyz
'x, y, z'
'-x+1/2, y+1/2, -z+1/2'
'-x, -y, -z'
'x-1/2, -y-1/2, z-1/2'

_cell_length_a                   12.0657(5)
_cell_length_b                   12.8632(5)
_cell_length_c                   19.2485(9)
_cell_angle_alpha                90
_cell_angle_beta                 94.979(2)
_cell_angle_gamma                90
_cell_volume                     2976.2(2)
_cell_formula_units_Z            4
_cell_measurement_temperature    100(2)
_cell_measurement_reflns_used    5691
_cell_measurement_theta_min      2.489
_cell_measurement_theta_max      28.914
_exptl_crystal_description       block
_exptl_crystal_colour            colourless
_exptl_crystal_recrystallization_method ?
_exptl_crystal_density_meas      ?
_exptl_crystal_density_method    ?
_exptl_crystal_density_diffrn    1.206
_exptl_crystal_F_000             1176
_exptl_crystal_size_max          0.265
_exptl_crystal_size_mid          0.176
_exptl_crystal_size_min          0.129
_exptl_absorpt_coefficient_mu    0.954
_exptl_absorpt_correction_type   multi-scan
_exptl_absorpt_correction_T_min  0.6889
_exptl_absorpt_correction_T_max  0.7459
_exptl_absorpt_process_details   
;SADABS-2016/2 - Bruker AXS area detector scaling and absorption correction: 
Krause, L., Herbst-Irmer, R., Sheldrick G.M. & Stalke D., J. Appl. Cryst. 48 
(2015) 3-10
;
_exptl_absorpt_special_details   ?
_shelx_estimated_absorpt_T_min   0.786
_shelx_estimated_absorpt_T_max   0.887
_exptl_transmission_factor_min   ?
_exptl_transmission_factor_max   ?
_exptl_special_details           ?
_diffrn_ambient_temperature      100(2)
_diffrn_ambient_environment      ?
_diffrn_radiation_type           MoK\a
_diffrn_radiation_wavelength     0.71073
_diffrn_radiation_monochromator  'mirror optics'
_olex2_diffrn_ambient_temperature_device 'Oxford Cryostream 800'
_diffrn_measurement_ambient_temperature_device_make ?
_diffrn_radiation_probe          ?
_diffrn_source                   'microfocus sealed X-ray tube'
_diffrn_source_type              'Incoatec I\ms'
_diffrn_source_voltage           50.0
_diffrn_source_current           1.4
_diffrn_detector                 HPAD
_diffrn_detector_type            'Bruker PHOTON III'
_diffrn_detector_area_resol_mean 7.41
_diffrn_measurement_device       'three-circle diffractometer'
_diffrn_measurement_device_type  'Bruker D8 VENTURE dual wavelength Mo/Cu'
_diffrn_measurement_method       '\w and \f scans'
_diffrn_measurement_specimen_support 'MiTeGen micromount'
_diffrn_reflns_number            50196
_diffrn_reflns_av_unetI/netI     0.0604
_diffrn_reflns_av_R_equivalents  0.0924
_diffrn_reflns_theta_min         1.906
_diffrn_reflns_theta_max         29.589
_diffrn_reflns_theta_full        25.242
_diffrn_reflns_limit_h_min       -16
_diffrn_reflns_limit_h_max       16
_diffrn_reflns_limit_k_min       -17
_diffrn_reflns_limit_k_max       17
_diffrn_reflns_limit_l_min       -26
_diffrn_reflns_limit_l_max       26
_diffrn_measured_fraction_theta_max 0.999
_diffrn_measured_fraction_theta_full 1.000
_diffrn_reflns_Laue_measured_fraction_max 0.999
_diffrn_reflns_Laue_measured_fraction_full 1.000
_diffrn_reflns_point_group_measured_fraction_max 0.999
_diffrn_reflns_point_group_measured_fraction_full 1.000
_reflns_number_total             8369
_reflns_number_gt                6738
_reflns_threshold_expression     'I > 2\s(I)'
_reflns_Friedel_coverage         0.000
_reflns_Friedel_fraction_max     .
_reflns_Friedel_fraction_full    .
_reflns_special_details          
;
 Reflections were merged by SHELXL according to the crystal
 class for the calculation of statistics and refinement.
 
 _reflns_Friedel_fraction is defined as the number of unique
 Friedel pairs measured divided by the number that would be
 possible theoretically, ignoring centric projections and
 systematic absences.
;
_computing_data_collection       
'Bruker BIS V6.2.16/2021-10-22 and APEX5 2023.9-2'
_computing_cell_refinement       'SAINT V8.40B'
_computing_data_reduction        'SAINT V8.40B'
_computing_structure_solution    'SHELXT 2018/2 (Sheldrick, 2018)'
_computing_structure_refinement  'SHELXL-2018/3 (Sheldrick, 2018)'
_computing_molecular_graphics    ?
_computing_publication_material  ?
_refine_special_details          ?
_refine_ls_structure_factor_coef Fsqd
_refine_ls_matrix_type           full
_refine_ls_weighting_scheme      calc
_refine_ls_weighting_details     
'w=1/[\s^2^(Fo^2^)+(0.0206P)^2^+1.7849P] where P=(Fo^2^+2Fc^2^)/3'
_atom_sites_solution_primary     direct
_atom_sites_solution_secondary   ?
_atom_sites_solution_hydrogens   mixed
_refine_ls_hydrogen_treatment    mixed
_refine_ls_number_reflns         8369
_refine_ls_number_parameters     326
_refine_ls_number_restraints     0
_refine_ls_R_factor_all          0.0567
_refine_ls_R_factor_gt           0.0422
_refine_ls_wR_factor_ref         0.0918
_refine_ls_wR_factor_gt          0.0831
_refine_ls_goodness_of_fit_ref   1.045
_refine_ls_restrained_S_all      1.045
_refine_ls_shift/su_max          0.001
_refine_ls_shift/su_mean         0.000
_refine_diff_density_max         0.426
_refine_diff_density_min         -0.399
_refine_diff_density_rms         0.077
_refine_ls_extinction_method     none
_refine_ls_extinction_coef       .

loop_
_atom_type_symbol
_atom_type_description
_atom_type_scat_dispersion_real
_atom_type_scat_dispersion_imag
_atom_type_scat_source
C C 0.0033 0.0016 'International Tables Vol C Tables 4.2.6.8 and 6.1.1.4'
H H 0.0000 0.0000 'International Tables Vol C Tables 4.2.6.8 and 6.1.1.4'
Ga Ga 0.2307 1.6083 'International Tables Vol C Tables 4.2.6.8 and 6.1.1.4'
N N 0.0061 0.0033 'International Tables Vol C Tables 4.2.6.8 and 6.1.1.4'
O O 0.0106 0.0060 'International Tables Vol C Tables 4.2.6.8 and 6.1.1.4'

_geom_special_details            
;
 All esds (except the esd in the dihedral angle between two l.s. planes)
 are estimated using the full covariance matrix.  The cell esds are taken
 into account individually in the estimation of esds in distances, angles
 and torsion angles; correlations between esds in cell parameters are only
 used when they are defined by crystal symmetry.  An approximate (isotropic)
 treatment of cell esds is used for estimating esds involving l.s. planes.
;

loop_
_atom_site_label
_atom_site_type_symbol
_atom_site_fract_x
_atom_site_fract_y
_atom_site_fract_z
_atom_site_U_iso_or_equiv
_atom_site_adp_type
_atom_site_occupancy
_atom_site_site_symmetry_order
_atom_site_calc_flag
_atom_site_refinement_flags_posn
_atom_site_refinement_flags_adp
_atom_site_refinement_flags_occupancy
_atom_site_disorder_assembly
_atom_site_disorder_group
O1 O 0.29723(11) 0.84338(10) 0.24290(7) 0.0157(3) Uani 1 1 d . . . . .
N1 N 0.32231(13) 0.78091(12) 0.18655(9) 0.0130(3) Uani 1 1 d . . . . .
C1 C 0.23661(15) 0.69248(14) 0.17477(10) 0.0155(4) Uani 1 1 d . . . . .
O2 O 0.31666(10) 0.76377(10) 0.39084(7) 0.0141(3) Uani 1 1 d . . . . .
N2 N 0.26923(12) 0.83831(12) 0.43673(8) 0.0131(3) Uani 1 1 d . . . . .
C2 C 0.25048(16) 0.62400(15) 0.23988(10) 0.0172(4) Uani 1 1 d . . . . .
H2A H 0.201512 0.563347 0.233452 0.026 Uiso 1 1 calc R U . . .
H2B H 0.230862 0.663955 0.280394 0.026 Uiso 1 1 calc R U . . .
H2C H 0.327946 0.600817 0.247510 0.026 Uiso 1 1 calc R U . . .
H2 H 0.391(2) 0.7478(18) 0.1978(13) 0.026 Uiso 1 1 d . U . . .
O3 O 0.49080(10) 0.73945(10) 0.28852(7) 0.0154(3) Uani 1 1 d . . . . .
N3 N 0.59065(12) 0.71352(12) 0.33371(9) 0.0134(3) Uani 1 1 d . . . . .
C3 C 0.11860(16) 0.73535(17) 0.16598(11) 0.0209(4) Uani 1 1 d . . . . .
H3A H 0.102835 0.761798 0.118406 0.031 Uiso 1 1 calc R U . . .
H3B H 0.111229 0.791942 0.199356 0.031 Uiso 1 1 calc R U . . .
H3C H 0.065767 0.679893 0.174533 0.031 Uiso 1 1 calc R U . . .
C4 C 0.26864(17) 0.63053(15) 0.11149(11) 0.0187(4) Uani 1 1 d . . . . .
H4A H 0.340150 0.594670 0.124129 0.022 Uiso 1 1 calc R U . . .
H4B H 0.211458 0.576535 0.100124 0.022 Uiso 1 1 calc R U . . .
C5 C 0.28010(17) 0.69645(15) 0.04690(11) 0.0201(4) Uani 1 1 d . . . . .
H5A H 0.301583 0.651940 0.008307 0.024 Uiso 1 1 calc R U . . .
H5B H 0.208010 0.729819 0.031953 0.024 Uiso 1 1 calc R U . . .
C6 C 0.36837(16) 0.77924(15) 0.06359(11) 0.0190(4) Uani 1 1 d . . . . .
H6A H 0.374880 0.822200 0.021462 0.023 Uiso 1 1 calc R U . . .
H6B H 0.440915 0.744618 0.075126 0.023 Uiso 1 1 calc R U . . .
C7 C 0.34430(16) 0.85061(14) 0.12404(10) 0.0153(4) Uani 1 1 d . . . . .
C8 C 0.44682(17) 0.91525(16) 0.14687(12) 0.0225(4) Uani 1 1 d . . . . .
H8A H 0.469624 0.954778 0.106986 0.034 Uiso 1 1 calc R U . . .
H8B H 0.507525 0.869129 0.164511 0.034 Uiso 1 1 calc R U . . .
H8C H 0.429285 0.963417 0.183813 0.034 Uiso 1 1 calc R U . . .
C9 C 0.24609(17) 0.92342(15) 0.10542(11) 0.0212(4) Uani 1 1 d . . . . .
H9A H 0.270012 0.980805 0.076749 0.032 Uiso 1 1 calc R U . . .
H9B H 0.219219 0.951314 0.148268 0.032 Uiso 1 1 calc R U . . .
H9C H 0.186059 0.884836 0.079307 0.032 Uiso 1 1 calc R U . . .
C10 C 0.14648(15) 0.82279(14) 0.42976(10) 0.0143(4) Uani 1 1 d . . . . .
C11 C 0.10734(16) 0.71040(15) 0.44110(12) 0.0192(4) Uani 1 1 d . . . . .
H11A H 0.029165 0.703416 0.423158 0.029 Uiso 1 1 calc R U . . .
H11B H 0.115106 0.694231 0.491036 0.029 Uiso 1 1 calc R U . . .
H11C H 0.152866 0.662147 0.416300 0.029 Uiso 1 1 calc R U . . .
C12 C 0.10494(16) 0.85471(15) 0.35547(11) 0.0173(4) Uani 1 1 d . . . . .
H12A H 0.123949 0.800479 0.322776 0.026 Uiso 1 1 calc R U . . .
H12B H 0.140234 0.920259 0.343705 0.026 Uiso 1 1 calc R U . . .
H12C H 0.024023 0.863834 0.352352 0.026 Uiso 1 1 calc R U . . .
C13 C 0.09718(16) 0.89846(15) 0.48049(11) 0.0181(4) Uani 1 1 d . . . . .
H13A H 0.106587 0.970402 0.463707 0.022 Uiso 1 1 calc R U . . .
H13B H 0.016394 0.884944 0.480405 0.022 Uiso 1 1 calc R U . . .
C14 C 0.15034(18) 0.88996(17) 0.55492(11) 0.0226(4) Uani 1 1 d . . . . .
H14A H 0.133838 0.821012 0.574412 0.027 Uiso 1 1 calc R U . . .
H14B H 0.119327 0.943960 0.584347 0.027 Uiso 1 1 calc R U . . .
C15 C 0.27599(17) 0.90421(16) 0.55511(11) 0.0203(4) Uani 1 1 d . . . . .
H15A H 0.310591 0.895835 0.603328 0.024 Uiso 1 1 calc R U . . .
H15B H 0.291728 0.975708 0.539665 0.024 Uiso 1 1 calc R U . . .
C16 C 0.32861(16) 0.82634(15) 0.50745(10) 0.0161(4) Uani 1 1 d . . . . .
C17 C 0.33092(17) 0.71573(15) 0.53812(11) 0.0203(4) Uani 1 1 d . . . . .
H17A H 0.345930 0.665547 0.501791 0.030 Uiso 1 1 calc R U . . .
H17B H 0.258797 0.700112 0.555516 0.030 Uiso 1 1 calc R U . . .
H17C H 0.389517 0.711126 0.576576 0.030 Uiso 1 1 calc R U . . .
C18 C 0.44942(16) 0.86045(16) 0.50105(11) 0.0207(4) Uani 1 1 d . . . . .
H18A H 0.488249 0.806655 0.476484 0.031 Uiso 1 1 calc R U . . .
H18B H 0.487169 0.870676 0.547710 0.031 Uiso 1 1 calc R U . . .
H18C H 0.449856 0.925779 0.474874 0.031 Uiso 1 1 calc R U . . .
C19 C 0.59009(16) 0.59881(15) 0.34575(12) 0.0200(4) Uani 1 1 d . . . . .
C20 C 0.49573(17) 0.57665(16) 0.39179(14) 0.0287(5) Uani 1 1 d . . . . .
H20A H 0.424154 0.591659 0.365679 0.043 Uiso 1 1 calc R U . . .
H20B H 0.504496 0.620711 0.433439 0.043 Uiso 1 1 calc R U . . .
H20C H 0.498062 0.503364 0.405765 0.043 Uiso 1 1 calc R U . . .
C21 C 0.57358(18) 0.53188(18) 0.27984(15) 0.0333(6) Uani 1 1 d . . . . .
H21A H 0.511782 0.559770 0.248993 0.050 Uiso 1 1 calc R U . . .
H21B H 0.556668 0.460275 0.292736 0.050 Uiso 1 1 calc R U . . .
H21C H 0.641743 0.532764 0.255613 0.050 Uiso 1 1 calc R U . . .
C22 C 0.69945(17) 0.57050(16) 0.38861(13) 0.0262(5) Uani 1 1 d . . . . .
H22A H 0.699105 0.601480 0.435669 0.031 Uiso 1 1 calc R U . . .
H22B H 0.703346 0.494040 0.394188 0.031 Uiso 1 1 calc R U . . .
C23 C 0.80236(17) 0.60753(18) 0.35568(13) 0.0265(5) Uani 1 1 d . . . . .
H23A H 0.870000 0.590333 0.386364 0.032 Uiso 1 1 calc R U . . .
H23B H 0.807428 0.572702 0.310203 0.032 Uiso 1 1 calc R U . . .
C24 C 0.79369(16) 0.72437(17) 0.34547(12) 0.0228(4) Uani 1 1 d . . . . .
H24A H 0.859300 0.748741 0.322561 0.027 Uiso 1 1 calc R U . . .
H24B H 0.795714 0.758180 0.391771 0.027 Uiso 1 1 calc R U . . .
C25 C 0.68808(16) 0.75887(16) 0.30169(11) 0.0181(4) Uani 1 1 d . . . . .
C26 C 0.67849(17) 0.87686(16) 0.30885(12) 0.0237(5) Uani 1 1 d . . . . .
H26A H 0.747463 0.909672 0.296605 0.036 Uiso 1 1 calc R U . . .
H26B H 0.665882 0.894420 0.357075 0.036 Uiso 1 1 calc R U . . .
H26C H 0.615969 0.902088 0.277453 0.036 Uiso 1 1 calc R U . . .
C27 C 0.69667(19) 0.7313(2) 0.22465(12) 0.0313(5) Uani 1 1 d . . . . .
H27A H 0.622029 0.729722 0.200137 0.047 Uiso 1 1 calc R U . . .
H27B H 0.731647 0.662946 0.221434 0.047 Uiso 1 1 calc R U . . .
H27C H 0.741814 0.783787 0.203257 0.047 Uiso 1 1 calc R U . . .
Ga1 Ga 0.39603(2) 0.83294(2) 0.32771(2) 0.01194(6) Uani 1 1 d . . . . .
H1 H 0.4359(19) 0.9394(18) 0.3443(13) 0.028(6) Uiso 1 1 d . . . . .

loop_
_atom_site_aniso_label
_atom_site_aniso_U_11
_atom_site_aniso_U_22
_atom_site_aniso_U_33
_atom_site_aniso_U_23
_atom_site_aniso_U_13
_atom_site_aniso_U_12
O1 0.0172(6) 0.0170(6) 0.0127(7) -0.0052(5) 0.0002(5) 0.0037(5)
N1 0.0123(7) 0.0138(7) 0.0128(8) -0.0015(6) 0.0006(6) 0.0009(6)
C1 0.0150(8) 0.0159(9) 0.0155(10) -0.0009(7) -0.0004(7) -0.0036(7)
O2 0.0140(6) 0.0134(6) 0.0154(7) -0.0025(5) 0.0043(5) 0.0010(5)
N2 0.0136(7) 0.0140(7) 0.0120(8) -0.0020(6) 0.0020(6) 0.0020(6)
C2 0.0195(9) 0.0170(9) 0.0149(10) 0.0000(7) 0.0014(8) -0.0046(7)
O3 0.0103(6) 0.0196(6) 0.0158(7) -0.0037(5) -0.0011(5) 0.0026(5)
N3 0.0080(7) 0.0160(7) 0.0158(8) -0.0019(6) -0.0011(6) -0.0003(6)
C3 0.0152(9) 0.0303(11) 0.0171(10) -0.0017(8) 0.0000(8) -0.0021(8)
C4 0.0245(10) 0.0168(9) 0.0147(10) -0.0038(7) 0.0013(8) -0.0021(8)
C5 0.0263(10) 0.0204(9) 0.0136(10) -0.0031(8) 0.0025(8) 0.0012(8)
C6 0.0206(9) 0.0201(9) 0.0166(10) 0.0015(8) 0.0034(8) 0.0020(8)
C7 0.0188(9) 0.0144(8) 0.0129(9) 0.0019(7) 0.0020(7) 0.0001(7)
C8 0.0231(10) 0.0217(10) 0.0223(11) 0.0019(8) 0.0002(9) -0.0081(8)
C9 0.0261(10) 0.0171(9) 0.0200(11) 0.0016(8) -0.0005(9) 0.0050(8)
C10 0.0120(8) 0.0149(8) 0.0164(10) 0.0007(7) 0.0030(7) 0.0002(7)
C11 0.0144(9) 0.0199(9) 0.0237(11) 0.0009(8) 0.0033(8) -0.0029(7)
C12 0.0145(9) 0.0206(9) 0.0165(10) 0.0005(8) -0.0002(7) 0.0006(7)
C13 0.0189(9) 0.0186(9) 0.0171(10) 0.0004(8) 0.0044(8) 0.0040(7)
C14 0.0294(11) 0.0240(10) 0.0153(10) -0.0002(8) 0.0080(9) 0.0055(8)
C15 0.0303(11) 0.0195(9) 0.0107(9) -0.0007(7) -0.0004(8) -0.0015(8)
C16 0.0181(9) 0.0161(8) 0.0138(9) 0.0013(7) -0.0005(7) -0.0002(7)
C17 0.0225(10) 0.0177(9) 0.0203(11) 0.0042(8) -0.0009(8) 0.0001(8)
C18 0.0205(9) 0.0237(10) 0.0167(10) 0.0029(8) -0.0048(8) -0.0045(8)
C19 0.0149(9) 0.0141(9) 0.0304(12) -0.0035(8) -0.0010(8) 0.0019(7)
C20 0.0211(10) 0.0168(9) 0.0487(16) 0.0087(10) 0.0055(10) -0.0009(8)
C21 0.0208(11) 0.0255(11) 0.0520(17) -0.0198(11) -0.0060(11) 0.0045(9)
C22 0.0195(10) 0.0189(10) 0.0395(14) 0.0009(9) -0.0025(9) 0.0056(8)
C23 0.0143(9) 0.0333(12) 0.0310(13) -0.0052(10) -0.0040(9) 0.0059(8)
C24 0.0124(9) 0.0314(11) 0.0243(12) -0.0040(9) -0.0008(8) -0.0023(8)
C25 0.0137(9) 0.0255(10) 0.0153(10) -0.0016(8) 0.0033(7) -0.0026(7)
C26 0.0182(10) 0.0267(11) 0.0267(12) 0.0043(9) 0.0040(9) -0.0078(8)
C27 0.0227(11) 0.0521(15) 0.0200(12) -0.0040(11) 0.0069(9) 0.0061(10)
Ga1 0.01141(10) 0.01219(10) 0.01227(11) -0.00177(8) 0.00132(7) -0.00049(7)

loop_
_geom_bond_atom_site_label_1
_geom_bond_atom_site_label_2
_geom_bond_distance
_geom_bond_site_symmetry_2
_geom_bond_publ_flag
O1 N1 1.4038(19) . ?
O1 Ga1 1.9407(14) . ?
N1 C1 1.541(2) . ?
N1 C7 1.542(2) . ?
C1 C3 1.523(3) . ?
C1 C2 1.529(3) . ?
C1 C4 1.533(3) . ?
O2 N2 1.4542(19) . ?
O2 Ga1 1.8404(13) . ?
N2 C10 1.489(2) . ?
N2 C16 1.490(3) . ?
O3 N3 1.462(2) . ?
O3 Ga1 1.8634(13) . ?
N3 C25 1.492(2) . ?
N3 C19 1.494(2) . ?
C4 C5 1.521(3) . ?
C5 C6 1.521(3) . ?
C6 C7 1.530(3) . ?
C7 C8 1.523(3) . ?
C7 C9 1.528(3) . ?
C10 C12 1.530(3) . ?
C10 C13 1.535(3) . ?
C10 C11 1.542(3) . ?
C13 C14 1.522(3) . ?
C14 C15 1.527(3) . ?
C15 C16 1.533(3) . ?
C16 C18 1.537(3) . ?
C16 C17 1.540(3) . ?
C19 C20 1.529(3) . ?
C19 C21 1.532(3) . ?
C19 C22 1.538(3) . ?
C22 C23 1.519(3) . ?
C23 C24 1.518(3) . ?
C24 C25 1.531(3) . ?
C25 C26 1.529(3) . ?
C25 C27 1.537(3) . ?

loop_
_geom_angle_atom_site_label_1
_geom_angle_atom_site_label_2
_geom_angle_atom_site_label_3
_geom_angle
_geom_angle_site_symmetry_1
_geom_angle_site_symmetry_3
_geom_angle_publ_flag
N1 O1 Ga1 116.90(10) . . ?
O1 N1 C1 110.45(13) . . ?
O1 N1 C7 109.47(13) . . ?
C1 N1 C7 118.24(15) . . ?
C3 C1 C2 109.54(16) . . ?
C3 C1 C4 113.44(17) . . ?
C2 C1 C4 109.55(16) . . ?
C3 C1 N1 110.99(15) . . ?
C2 C1 N1 106.29(15) . . ?
C4 C1 N1 106.76(15) . . ?
N2 O2 Ga1 109.70(9) . . ?
O2 N2 C10 107.32(13) . . ?
O2 N2 C16 107.66(13) . . ?
C10 N2 C16 117.65(15) . . ?
N3 O3 Ga1 114.17(10) . . ?
O3 N3 C25 107.65(14) . . ?
O3 N3 C19 107.64(13) . . ?
C25 N3 C19 117.68(15) . . ?
C5 C4 C1 114.01(16) . . ?
C6 C5 C4 109.23(17) . . ?
C5 C6 C7 113.91(16) . . ?
C8 C7 C9 109.08(16) . . ?
C8 C7 C6 110.12(16) . . ?
C9 C7 C6 112.58(17) . . ?
C8 C7 N1 106.42(16) . . ?
C9 C7 N1 110.91(15) . . ?
C6 C7 N1 107.55(15) . . ?
N2 C10 C12 106.91(15) . . ?
N2 C10 C13 107.16(15) . . ?
C12 C10 C13 108.11(15) . . ?
N2 C10 C11 115.30(15) . . ?
C12 C10 C11 107.72(16) . . ?
C13 C10 C11 111.35(15) . . ?
C14 C13 C10 113.48(16) . . ?
C13 C14 C15 109.33(16) . . ?
C14 C15 C16 112.52(17) . . ?
N2 C16 C15 106.73(15) . . ?
N2 C16 C18 106.34(15) . . ?
C15 C16 C18 107.84(16) . . ?
N2 C16 C17 115.92(16) . . ?
C15 C16 C17 111.66(16) . . ?
C18 C16 C17 107.98(16) . . ?
N3 C19 C20 106.73(15) . . ?
N3 C19 C21 115.38(19) . . ?
C20 C19 C21 108.99(18) . . ?
N3 C19 C22 107.57(16) . . ?
C20 C19 C22 106.99(19) . . ?
C21 C19 C22 110.79(17) . . ?
C23 C22 C19 113.35(19) . . ?
C24 C23 C22 108.35(17) . . ?
C23 C24 C25 113.76(17) . . ?
N3 C25 C26 106.39(15) . . ?
N3 C25 C24 107.88(16) . . ?
C26 C25 C24 107.69(17) . . ?
N3 C25 C27 115.46(17) . . ?
C26 C25 C27 109.12(18) . . ?
C24 C25 C27 109.98(17) . . ?
O2 Ga1 O3 109.15(6) . . ?
O2 Ga1 O1 105.79(6) . . ?
O3 Ga1 O1 93.32(6) . . ?

_shelx_res_file                  
;
TITL nava2401_a.res in P2(1)/n
    nava2401_a.res
    created by SHELXL-2018/3 at 11:50:51 on 30-Jan-2024
REM Old TITL nava2401 in P2(1)/n
REM SHELXT solution in P2(1)/n: R1 0.090, Rweak 0.004, Alpha 0.053
REM <I/s>   0.282 for  291 systematic absences,  Orientation as input
REM Formula found by SHELXT:  C27 Ga N3 O3
CELL  0.71073  12.0657  12.8632  19.2485   90.000   94.979   90.000
ZERR    4.000   0.0005   0.0005   0.0009    0.000    0.002    0.000
LATT  1
SYMM 1/2-X, 1/2+Y, 1/2-Z
SFAC C H GA N O
UNIT 108 224 4 12 12
TEMP -173.150
SIZE 0.129 0.176 0.265
L.S. 10
BOND
LIST 4
FMAP 2
PLAN 10
ACTA
WGHT    0.020600    1.784900
FVAR       0.32901
O1    5    0.297235    0.843380    0.242896    11.00000    0.01720    0.01703 =
         0.01267   -0.00523    0.00024    0.00366
N1    4    0.322313    0.780913    0.186548    11.00000    0.01228    0.01380 =
         0.01278   -0.00146    0.00062    0.00092
C1    1    0.236608    0.692478    0.174774    11.00000    0.01500    0.01586 =
         0.01546   -0.00088   -0.00035   -0.00364
O2    5    0.316665    0.763773    0.390841    11.00000    0.01401    0.01341 =
         0.01536   -0.00246    0.00432    0.00104
N2    4    0.269233    0.838310    0.436729    11.00000    0.01358    0.01398 =
         0.01201   -0.00204    0.00196    0.00204
C2    1    0.250477    0.624003    0.239876    11.00000    0.01954    0.01702 =
         0.01490    0.00002    0.00139   -0.00463
AFIX 137
H2A   2    0.201512    0.563347    0.233452    11.00000   -1.50000
H2B   2    0.230862    0.663955    0.280394    11.00000   -1.50000
H2C   2    0.327946    0.600817    0.247510    11.00000   -1.50000
AFIX   0
H2    2    0.390771    0.747808    0.197794    11.00000   -1.50000
O3    5    0.490805    0.739453    0.288525    11.00000    0.01034    0.01962 =
         0.01580   -0.00373   -0.00114    0.00261
N3    4    0.590654    0.713525    0.333706    11.00000    0.00798    0.01596 =
         0.01584   -0.00194   -0.00111   -0.00028
C3    1    0.118596    0.735347    0.165984    11.00000    0.01520    0.03030 =
         0.01708   -0.00170    0.00000   -0.00209
AFIX 137
H3A   2    0.102835    0.761798    0.118406    11.00000   -1.50000
H3B   2    0.111229    0.791942    0.199356    11.00000   -1.50000
H3C   2    0.065767    0.679893    0.174533    11.00000   -1.50000
AFIX   0
C4    1    0.268636    0.630534    0.111492    11.00000    0.02449    0.01681 =
         0.01466   -0.00379    0.00134   -0.00207
AFIX  23
H4A   2    0.340150    0.594670    0.124129    11.00000   -1.20000
H4B   2    0.211458    0.576535    0.100124    11.00000   -1.20000
AFIX   0
C5    1    0.280096    0.696446    0.046895    11.00000    0.02633    0.02039 =
         0.01362   -0.00309    0.00253    0.00117
AFIX  23
H5A   2    0.301583    0.651940    0.008307    11.00000   -1.20000
H5B   2    0.208010    0.729819    0.031953    11.00000   -1.20000
AFIX   0
C6    1    0.368368    0.779237    0.063587    11.00000    0.02060    0.02006 =
         0.01657    0.00145    0.00340    0.00204
AFIX  23
H6A   2    0.374880    0.822200    0.021462    11.00000   -1.20000
H6B   2    0.440915    0.744618    0.075126    11.00000   -1.20000
AFIX   0
C7    1    0.344297    0.850609    0.124042    11.00000    0.01881    0.01442 =
         0.01292    0.00185    0.00197    0.00006
C8    1    0.446824    0.915246    0.146874    11.00000    0.02311    0.02175 =
         0.02228    0.00192    0.00017   -0.00806
AFIX 137
H8A   2    0.469624    0.954778    0.106986    11.00000   -1.50000
H8B   2    0.507525    0.869129    0.164511    11.00000   -1.50000
H8C   2    0.429285    0.963417    0.183813    11.00000   -1.50000
AFIX   0
C9    1    0.246087    0.923423    0.105421    11.00000    0.02609    0.01709 =
         0.02003    0.00159   -0.00054    0.00497
AFIX 137
H9A   2    0.270012    0.980805    0.076749    11.00000   -1.50000
H9B   2    0.219219    0.951314    0.148268    11.00000   -1.50000
H9C   2    0.186059    0.884836    0.079307    11.00000   -1.50000
AFIX   0
C10   1    0.146481    0.822787    0.429764    11.00000    0.01197    0.01494 =
         0.01639    0.00074    0.00302    0.00024
C11   1    0.107337    0.710403    0.441098    11.00000    0.01440    0.01987 =
         0.02369    0.00094    0.00329   -0.00292
AFIX 137
H11A  2    0.029165    0.703416    0.423158    11.00000   -1.50000
H11B  2    0.115106    0.694231    0.491036    11.00000   -1.50000
H11C  2    0.152866    0.662147    0.416300    11.00000   -1.50000
AFIX   0
C12   1    0.104939    0.854708    0.355475    11.00000    0.01445    0.02059 =
         0.01652    0.00045   -0.00024    0.00056
AFIX 137
H12A  2    0.123949    0.800479    0.322776    11.00000   -1.50000
H12B  2    0.140234    0.920259    0.343705    11.00000   -1.50000
H12C  2    0.024023    0.863834    0.352352    11.00000   -1.50000
AFIX   0
C13   1    0.097183    0.898457    0.480494    11.00000    0.01891    0.01862 =
         0.01712    0.00035    0.00436    0.00404
AFIX  23
H13A  2    0.106587    0.970402    0.463707    11.00000   -1.20000
H13B  2    0.016394    0.884944    0.480405    11.00000   -1.20000
AFIX   0
C14   1    0.150338    0.889964    0.554917    11.00000    0.02941    0.02403 =
         0.01530   -0.00016    0.00803    0.00545
AFIX  23
H14A  2    0.133838    0.821012    0.574412    11.00000   -1.20000
H14B  2    0.119327    0.943960    0.584347    11.00000   -1.20000
AFIX   0
C15   1    0.275987    0.904211    0.555110    11.00000    0.03031    0.01950 =
         0.01068   -0.00073   -0.00037   -0.00150
AFIX  23
H15A  2    0.310591    0.895835    0.603328    11.00000   -1.20000
H15B  2    0.291728    0.975708    0.539665    11.00000   -1.20000
AFIX   0
C16   1    0.328611    0.826337    0.507446    11.00000    0.01811    0.01606 =
         0.01379    0.00135   -0.00048   -0.00018
C17   1    0.330924    0.715728    0.538120    11.00000    0.02246    0.01766 =
         0.02027    0.00419   -0.00095    0.00008
AFIX 137
H17A  2    0.345930    0.665547    0.501791    11.00000   -1.50000
H17B  2    0.258797    0.700112    0.555516    11.00000   -1.50000
H17C  2    0.389517    0.711126    0.576576    11.00000   -1.50000
AFIX   0
C18   1    0.449422    0.860454    0.501049    11.00000    0.02046    0.02369 =
         0.01675    0.00288   -0.00481   -0.00448
AFIX 137
H18A  2    0.488249    0.806655    0.476484    11.00000   -1.50000
H18B  2    0.487169    0.870676    0.547710    11.00000   -1.50000
H18C  2    0.449856    0.925779    0.474874    11.00000   -1.50000
AFIX   0
C19   1    0.590091    0.598812    0.345750    11.00000    0.01494    0.01411 =
         0.03038   -0.00351   -0.00096    0.00194
C20   1    0.495729    0.576647    0.391792    11.00000    0.02108    0.01683 =
         0.04867    0.00875    0.00550   -0.00094
AFIX 137
H20A  2    0.424154    0.591659    0.365679    11.00000   -1.50000
H20B  2    0.504496    0.620711    0.433439    11.00000   -1.50000
H20C  2    0.498062    0.503364    0.405765    11.00000   -1.50000
AFIX   0
C21   1    0.573584    0.531876    0.279836    11.00000    0.02077    0.02550 =
         0.05196   -0.01985   -0.00602    0.00452
AFIX 137
H21A  2    0.511782    0.559770    0.248993    11.00000   -1.50000
H21B  2    0.556668    0.460275    0.292736    11.00000   -1.50000
H21C  2    0.641743    0.532764    0.255613    11.00000   -1.50000
AFIX   0
C22   1    0.699446    0.570496    0.388607    11.00000    0.01949    0.01889 =
         0.03945    0.00089   -0.00251    0.00565
AFIX  23
H22A  2    0.699105    0.601480    0.435669    11.00000   -1.20000
H22B  2    0.703346    0.494040    0.394188    11.00000   -1.20000
AFIX   0
C23   1    0.802362    0.607534    0.355682    11.00000    0.01426    0.03326 =
         0.03104   -0.00519   -0.00401    0.00594
AFIX  23
H23A  2    0.870000    0.590333    0.386364    11.00000   -1.20000
H23B  2    0.807428    0.572702    0.310203    11.00000   -1.20000
AFIX   0
C24   1    0.793692    0.724366    0.345475    11.00000    0.01236    0.03138 =
         0.02431   -0.00401   -0.00081   -0.00227
AFIX  23
H24A  2    0.859300    0.748741    0.322561    11.00000   -1.20000
H24B  2    0.795714    0.758180    0.391771    11.00000   -1.20000
AFIX   0
C25   1    0.688076    0.758870    0.301689    11.00000    0.01374    0.02554 =
         0.01529   -0.00162    0.00326   -0.00256
C26   1    0.678486    0.876856    0.308848    11.00000    0.01824    0.02669 =
         0.02666    0.00429    0.00404   -0.00777
AFIX 137
H26A  2    0.747463    0.909672    0.296605    11.00000   -1.50000
H26B  2    0.665882    0.894420    0.357075    11.00000   -1.50000
H26C  2    0.615969    0.902088    0.277453    11.00000   -1.50000
AFIX   0
C27   1    0.696670    0.731337    0.224652    11.00000    0.02275    0.05212 =
         0.01996   -0.00396    0.00690    0.00612
AFIX 137
H27A  2    0.622029    0.729722    0.200137    11.00000   -1.50000
H27B  2    0.731647    0.662946    0.221434    11.00000   -1.50000
H27C  2    0.741814    0.783787    0.203257    11.00000   -1.50000
AFIX   0
GA1   3    0.396033    0.832941    0.327712    11.00000    0.01141    0.01219 =
         0.01227   -0.00177    0.00132   -0.00049
H1    2    0.435870    0.939361    0.344270    11.00000    0.02774
HKLF 4


REM  nava2401_a.res in P2(1)/n
REM wR2 = 0.0918, GooF = S = 1.045, Restrained GooF = 1.045 for all data
REM R1 = 0.0422 for 6738 Fo > 4sig(Fo) and 0.0567 for all 8369 data
REM 326 parameters refined using 0 restraints

END

WGHT      0.0206      1.7850

REM Highest difference peak  0.426,  deepest hole -0.399,  1-sigma level  0.077
Q1    1   0.7560  0.5947  0.3767  11.00000  0.05    0.43
Q2    1   0.3837  0.8387  0.5033  11.00000  0.05    0.42
Q3    1   0.1356  0.8408  0.3908  11.00000  0.05    0.42
Q4    1   0.2700  0.6631  0.0781  11.00000  0.05    0.40
Q5    1   0.1801  0.7119  0.1674  11.00000  0.05    0.39
Q6    1   0.2973  0.8626  0.5259  11.00000  0.05    0.38
Q7    1   0.5245  0.7797  0.2626  11.00000  0.05    0.35
Q8    1   0.5368  0.5869  0.3668  11.00000  0.05    0.34
Q9    1   0.6465  0.5811  0.3667  11.00000  0.05    0.34
Q10   1   0.2452  0.6575  0.2066  11.00000  0.05    0.34
;
_shelx_res_checksum              34581
